# Supplementary material for: Application of new statistical distribution approaches for environmental mixture risk assessment: A case study
Source: Sci Total Environ. 2019 Nov 25;693:133510. doi: 10.1016/j.scitotenv.2019.07.316 (PMC6839615; doi:10.1016/j.scitotenv.2019.07.316)
Supplement: Supplementary file 1 — Supplementary tables [file mmc1.xlsx]

## Sheet: Sheet1
	Application of new statistical distribution approaches for environmental mixture risk assessment: A case study
	Aude Kienzler1*, Stephanie Bopp1, Marlies Halder1, Michelle Embry2, Andrew Worth1.
	1 European Commission, Joint Research Centre, Ispra, Italy.
	2 Health and Environmental Science Institute, Washington, DC USA
	Supplementary Information: 6 Tables
	Table S1 - Exposure scenarios based on monitoring data
	Table S2 - PNEC calculation and source
	Table S3 - Complete ecotoxicological dataset used for the calculation of the Threshold value (ecoTTC and CTD-TC; all MOA, all Trophic levels). Source: www.envirotoxdatabase.org
	Table S4 - Definition of types of PNECs for the European region: Assessment Factors (AF) used according to the data combination. Source: www.envirotoxdatabase.org
	Table S5 - EcoTTC values, based on the whole dataset or by MOA, in the 3 configurations
	Table S6 - Calculation of the individual RQi and total RQmix for the 4 scenarios, with and without considering the MOA - first step using ecoTTC value for data gap filling
	Table S7 - Calculation of the individual TU and total STU for the 2 scenarios, by trophic level - second step using CTD-TC value for data gap filling

## Sheet: Table S1
			Table S1 - Exposure scenarios based on monitoring data
EUMORE (rivers)				Concentrations in [ng/L]			No value means < LOD, aproxx. 1 ng/L
Country	River	Location	Nitrophenol	2,4-Dinitropheol	Naproxen	Bentazone	2,4-D	Ketoprofen	Mecoprop	Bezafibrate	Ibuprofen	Diclofenac	Gemfibrozil	PFHxA	PFHpA	PFOA	PFNA	PFOS	PFDA	PFUnA	Benzotriazole	Caffeine	Desethyl-Atrazine	Carbama	Sulfamethoxazole	Simazine	Desethylterbutylazine	Methylbenzotriazole	Atrazin	Isoproturon	Diuron	Terbutylazin	NPE1C	Nonylphenol	Bisphenol A	Estrone	tert-OP		Total chemical burden
Cyprus	Garyllis	Lemesos	336.227	130.6	9.16593	64.8707	0	0	75.354	1234.52	517.64	175.193	969.557	46.7718	16.9915	79.3709	2.93551	55.8229	0.872858	0.193351	2742.96	486.6	0	11561.2	4071.92	0	0	3040.69	0	0	20.0483	0	2131.86	50	0	3	0		27824.4
France	Saone	Ile Barbe (upstream Lyon)	23.0217	16.9263	3.89388	15.276	26.2882	0	0	9.19772	22.6827	0.873287	3.50031	2.50249	1.40996	5.89423	1.65929	29.9622	0.687706	0.429727	139.52	78.4295	14.336	48.7986	9.41786	16.0213	7.96502	108.384	2.34651	23.6924	39.7589	6.71948	208.239	0	0	0	0		867.835
Malta	Wied tal-Lunzjata		13.5298	2.29545	0	0	0	0	0	0	0	0	0	0	0.114233	0.520544	0.185652	0.755321	0.198798	0.167355	2.56308	8.83371	2.67621	0	0	26	5.07018	0	0.142063	0	0.792961	0.659466	108.83	0	25.0677	0	0		198.403
Sweden	Gota Alv	Alelyckan	10.3891	0	7.17813	0	0	0	0	0	5.38511	1.16076	6.61413	0	0.881484	3.11638	1.24892	4.35437	0.482181	0.525076	48.4882	40.1439	0	30.1941	3.92049	0	0	0	0	0	0	0	144.444	0	0	0	0		308.527
			From:
			Loos R., Gawlik, B. M., Locoro, G., Rimaviciute, E., Contini, S., Bidoglio, G., 2009. EU-wide survey of polar organic persistent pollutants in European river waters. Environmental pollution 157, 561-568
			JRC 2008 – JRC Scientific and Technical reports – EU Wide Monitoring survey of polar persistent pollutants in European river waters. Robert Loos, Bernd M. Gawlik, Giovanni Locoro, Erika Rimaviciute, Serafino Contini, Giovanni Bidoglio. 49 p. DOI 10.2788/29668

## Sheet: Table S2
	Table S2 - PNEC calculation and source
PNEC were extracted form the ECHA DB when available, or calculated when experimental data were available
Color coding data source:		ECHA DB	Chemicals: ECHA DB, based on key studies preferabbly
		OpenFoodTox	Pesticides: EFSA Open Food Tox DB, other related reg. assessment documents
		Backhaus et al 2014	If no regulatory data were available, ecotoxicological data were looked for in the litterature (Backhaus and Karlsson 2014 supp info), in the OECD QSAR toolbox or in the Fish Embryo Database
		OECD QSAR Toolbox
		Fish embryo DB
CAS number	Chemical name	Invertebrate Acute - LC50	Fish acute - EC50	Algae/Aquatic plant LC50	Other LC50 value	Species/model	Invertebrate Chronic - NOEC	Fish Chronic - NOEC	Algae/Aquatic plant NOEC	Unit	Ecotoxicity data source	PNEC used		PNEC details/Source
100-02-7	Nitrophenol	22	6.7	6.97			1.3	1.9	nd	mg/L	ECHA DB/OECD QSAR Toolbox	13	μg/L	Calculation/ 2 chronic NOEC not including the most acutely sensitive trophic level/factor 100 on the lowest chronic NOEC
51-28-5	2,4-Dinitropheol	4.39	0.39	10.9			2	0.208	nd	mg/L	ECHA DB	4	μg/L	ECHA
22204-53-1	Naproxen	66.37	52	3.7			nd	nd	nd	mg/L	Backhaus et al 2014	3.7	μg/L	Calculation/3 acute EC50/factor 1000
25057-89-0	Bentazone	>48.6	>48.6	4.9			>101	10	nd	mg/L	OpenFoodTox	49	μg/L	Calculation/3 acute EC50 and 2 chronic NOEC with the most acutely sensitive LC50 < lowest chronic NOEC /factor 100 on the lowest LC50 acute
94-75-7	2,4-D	134.2	100	0.011			38.4	63.4	0.0047	mg/L	OpenFoodTox	0.47	μg/L	Calculation/3 chronic NOEC/factor 10
22071-15-4	Ketoprofen	2.3	nd	2	40.1	Fish cell line	nd	nd	nd	mg/L	Backhaus et al 2014	2	μg/L	Calculation/3 acute EC50/factor 1000
93-65-2	Mecoprop	>200	240	40.2			22	109	nd	mg/L	Mecoprop SANCO RR	220	μg/L	Calculation/ 2 chronic NOEC not including the most acutely sensitive trophic level/factor 100 on the lowest chronic NOEC
41859-67-0	Bezafibrate	10	>100	150			nd	nd	100	mg/L	Backhaus et al 2014	10	μg/L	Calculation/3 acute EC50/factor 1000
15687-27-1	Ibuprofen	10.035	173	39.9			1.02	>3	20.5	mg/L	ECHA DB	102	μg/L	Calculation/3 chronic NOEC/factor 10
15307-86-5	Diclofenac	39.9	10.1	72			10	nd	0.1	mg/L	ECHA DB/Backhaus et al 2014/OECD QSAR Toolbox	1	μg/L	Calculation/2 chronic NOEC covering 2 trophic level not including the most sensitive in acute /factor 100
25812-30-0	Gemfibrozil	10.4	nd	15.19	0.85	Fish embryo	nd	nd	nd	mg/L	Backhaus et al 2014/Fish embryo DB	0.85	μg/L	Calculation/3 acute EC50/factor 1000
68259-11-0	PFHxA	nd	nd	nd	nd		nd	nd	nd					NO PNEC AVAILABLE
375-85-9	PFHpA	nd	nd	516.99	nd		nd	nd	nd	mg/L	QSAR Toolbox			NO PNEC AVAILABLE
335-67-1	PFOA	15.5	nd	248.45	157	Fish embryo	25	nd	nd	mg/L	QSAR Toolbox/Fish embryo DB	15.5	μg/L	Calculation/3 acute EC50/factor 1000
375-95-1	PFNA	27.84	nd	194.92	84	Fish embryo	nd	0.1	nd	mg/L	QSAR Toolbox/Fish embryo DB	1	μg/L	Calculation/1 chronic NOEC/factor 100 (resulting PNEC lowest than based on the lowest acute data with a factor 1000)
1763-23-1	PFOS	6.9	1.12	nd			0.00452	0.1	nd	mg/L	QSAR Toolbox	0.0452	μg/L	Calculation/2 chronic NOEC not including most sensitive species in acute /factor 100
335-76-2	PFDA	45.4	5	437			nd	nd	nd	mg/L	QSAR Toolbox	5	μg/L	Calculation/3 acute EC50/factor 1000
2058-94-8	PFUnA	19.18	nd	nd			nd	nd	nd	mg/L	QSAR Toolbox			NO PNEC AVAILABLE
95-14-7	Benzotriazole	8.58	180	29			0.4	nd	1.18	mg/L	ECHA DB	19.4	μg/L	ECHA
58-08-2	Caffeine	3.91	87	>100			nd	nd	6.25	mg/L	ECHA DB	87	μg/L	ECHA
6190-65-4	Desethyl-Atrazine	5.1	nd	2			0.03	nd	0.77/1.37 (EC50!)	mg/L	QSAR Toolbox	0.3	μg/L	Calculation/ 2 chronic NOEC not including the most acutely sensitive trophic level/factor 100 on the lowest chronic NOEC
298-46-4	Carbamazepine	7.07	19.9	33.11			0.1	0.18	0.5	mg/L	QSAR Toolbox	10	μg/L	Calculation/3 chronic/factor 10
723-46-6	Sulfamethoxazole	35.36	109.16	0.0616	672.22	amphibian	0.12	0.533	0.0094	mg/L	QSAR Toolbox	0.94	μg/L	Calculation/3 chronic/factor 10
122-34-9	Simazine	1.9	0.25	0.2			nd	0.004	0.0037	mg/L	QSAR Toolbox	0.074	μg/L	Calculation/2 chronic NOEC including most sensitive species in acute /factor 50
30125-63-4	Desethylterbutylazine	nd	nd	nd			nd	nd	0.005	mg/L	QSAR Toolbox			NO PNEC AVAILABLE
13351-73-0	Methylbenzotriazole	nd	nd	nd			nd	nd	nd					NO PNEC AVAILABLE
1912-24-9	Atrazin	>29/5,29/4,3	3,96/8,5	0,043/0,02/0,06			29	nd	nd	mg/L	ECHA DB/Ineris fiche technique	0.02	μg/L	Calculation/3 acutes/factor 1000
34123-59-6	Isoproturon	0.58	>18	0.013			0.12	1	nd	mg/L	OpenFoodTox	0.13	μg/L	Calculation/2 chronic NOEC not including most sensitive species in acute /lowest chronic NOEC > lowest acute EC50: factor 100 on the lowest acute EC50
330-54-1	Diuron	1.4	14.7	0.0079			0.1	0.41	0.0032	mg/L	ECHA DB	320	ng/L	ECHA
5915-41-3	Terbutylazin	nd	2.2	0.012			0.019	0.09	nd	mg/L	OpenFoodTox	0.12	μg/L	Calculation/2 chronic NOEC not including most sensitive species in acute /lowest chronic NOEC>lowest EC50: factor 100 on the lowest acute EC50
3115-49-9	NPE1C	0.88	9	18.37			nd	nd	nd	mg/L	ECHA DB	880	ng/L	ECHA
84852-15-3	Nonylphenol	0.0207	0.05	0.33			0.024	0.006	nd	mg/L	ECHA DB	614	ng/L	ECHA
80-05-7	Bisphenol A	1.1	4.6	1.1			0.025	0.016	nd	mg/L	ECHA DB	18	μg/L	ECHA
53-16-7	Estrone	> 1.5	nd	0.57			nd	nd	nd	mg/L	ECHA DB	632	ng/L	ECHA
140-66-9	tert-OP	19.6	0.26	1.9			0.03	0.012	nd	mg/L	ECHA DB	0.26	μg/L	Calculation/3 acute EC50/factor 1000

## Sheet: Table S3
Table S3 - Complete ecotoxicological dataset used for the calculation of the Threshold value (ecoTTC and CTD-TC; all MOA, all Trophic levels). Source: www.envirotoxdatabase.org
CAS	Chemical name	Latin name	Trophic Level	Effect	Effect value	Unit	Test type	Test statistic	Duration	Duration (days)	Duration (hours)	Effect is 5X above water solubility	Source	version	Reported chemical name
100005	1-Chloro-4-nitrobenzene;1-Chloro-4-nitrobenzene	Chlorella pyrenoidosa	ALGAE	Growth: Measurable change in length and/or weight of test organism. For population or colonies, see PGR code.	4.9	mg/L	A	EC50	4 days	4	96	0	Maas-Diepeveen, J.L., and C.J. Van Leeuwen, 1986. Aquatic Toxicity of Aromatic Nitro Compounds and Anilines to Several Freshwater Species, Laboratory for Ecotoxicology, Institute for Inland Water Management and Waste Water Treatment, Report No.86-42:10 p.(DUT)	EnviroTox.v1	1-Chloro-4-nitrobenzene
100005	1-Chloro-4-nitrobenzene;1-Chloro-4-nitrobenzene	Desmodesmus subspicatus	ALGAE	Biomass: Productivity measurement equivalent to yield and standing crop. Total mass or weight of a living organism per area or volume measure either directly through dry weight or indirectly.	8	mg/L	A	EC50	2 days	2	48	0	Kuehn, R., and M. Pattard, 1990. Results of the Harmful Effects of Water Pollutants to Green Algae (Scenedesmus subspicatus) in the Cell Multiplication Inhibition Test, Water Res. 24(1):31-38 (OECDG Data File)	EnviroTox.v1	1-Chloro-4-nitrobenzene
100005	1-Chloro-4-nitrobenzene;1-Chloro-4-nitrobenzene	Daphnia magna	INVERT	Reproduction: Change in male and/or female reproductive ability, fertilization and fertilization rate. Includes vegetative reproductive processes.	0.19	mg/L	C	NOEC	21 days	21	504	0	Kuehn, R., M. Pattard, K.D. Pernak, and A. Winter, 1989. Results of the Harmful Effects of Water Pollutants to Daphnia magna in the 21 Day Reproduction Test, Water Res. 23(4):501-510 (OECDG Data File)	EnviroTox.v1	1-Chloro-4-nitrobenzene
100005	1-Chloro-4-nitrobenzene;1-Chloro-4-nitrobenzene	Penaeus chinensis	INVERT	Mortality: Effect expressed as % death or % survival. If the author defines criteria used to determine that the organism was dead, then identifies the effect as a lethal effect, MOR will be coded in the effect field.	2.14	mg/L	A	LC50	4 days	4	96	0	Yin, H., and J. Lu, 1993. Toxic Effect of Two Organic Toxicants on Penaeus chinensis, Mar.Sci.(Qingdao) 1:59-62 (CHI) (ENG ABS)	EnviroTox.v1	1-Chloro-4-nitrobenzene
100005	1-Chloro-4-nitrobenzene;1-Chloro-4-nitrobenzene	Daphnia magna	INVERT	Immobilization: Change in the failure to respond or lack of movement after mechanical stimulation.	2.7	mg/L	A	EC50	2 days	2	48	0	Canton, J.H., W. Slooff, H.J. Kool, J. Struys, Th.J.M. Pouw, R.C.C. Wegman, and G.J. Piet, 1985. Toxicity, Biodegradability and Accumulation of a Number of Cl/N-Containing Compounds for Classification and Establishing Water Quality Criteria, Regul.Toxicol.Pharmacol. 5:123-131 (OECDG Data File)	EnviroTox.v1	1-Chloro-4-nitrobenzene
100005	1-Chloro-4-nitrobenzene;1-Chloro-4-nitrobenzene	Daphnia magna	INVERT	Mortality: Effect expressed as % death or % survival. If the author defines criteria used to determine that the organism was dead, then identifies the effect as a lethal effect, MOR will be coded in the effect field.	6.7	mg/L	A	LC50	2 days	2	48	0	Maas-Diepeveen, J.L., and C.J. Van Leeuwen, 1986. Aquatic Toxicity of Aromatic Nitro Compounds and Anilines to Several Freshwater Species, Laboratory for Ecotoxicology, Institute for Inland Water Management and Waste Water Treatment, Report No.86-42:10 p.(DUT)	EnviroTox.v1	1-Chloro-4-nitrobenzene
100005	1-Chloro-4-nitrobenzene;1-Chloro-4-nitrobenzene	Tetrahymena pyriformis	INVERT	Population Growth: Rate of growth. Equivalent to intrinsic rate of increase and maximum possible rate of growth for species. Calculated by relating biomass or abundance to time. Life table data and germination rates are included.	74.44	mg/L	A	EC50	2 days	2	48	0	Schultz, T.W., M. Cajina-Quezada, M. Chang, D.T. Lin, and R. Jain, 1989. Structure-Toxicity Relationships of Para-Position Alkyl- and Halogen-Substituted Monoaromatic Compounds, In: G.W.Suter II and M.A.Lewis (Eds.), Aquatic Toxicology and Environmental Fate, 11th Volume, ASTM STP 1007, Philadelphia, PA :410-423	EnviroTox.v1	1-Chloro-4-nitrobenzene
100005	1-Chloro-4-nitrobenzene;1-Chloro-4-nitrobenzene	Desmodesmus subspicatus	ALGAE	Population	16	mg/L	A	EC50	48 hours	2	48	0	Water Res.24(1): 31-38	EnviroTox.v1	1-chloro-4-nitrobenzene;chloro-4-nitrobenzene, 1-;
100005	1-Chloro-4-nitrobenzene;1-Chloro-4-nitrobenzene	Chlorella pyrenoidosa	ALGAE	Growth	4.9	mg/L	A	EC50	96 hours	4	96	0	Report No.86-42, Laboratory for Ecotoxicology, Institute for Inland Water Management and Waste Water Treatment:10 p.	EnviroTox.v1	1-chloro-4-nitrobenzene;chloro-4-nitrobenzene, 1-;
100005	1-Chloro-4-nitrobenzene;1-Chloro-4-nitrobenzene	Desmodesmus subspicatus	ALGAE	Population	8	mg/L	A	EC50	48 hours	2	48	0	Water Res.24(1): 31-38	EnviroTox.v1	1-chloro-4-nitrobenzene;chloro-4-nitrobenzene, 1-;
100005	1-Chloro-4-nitrobenzene;1-Chloro-4-nitrobenzene	Danio rerio	FISH	Reproduction	14	mg/L	A	EC50	7 days	7	168	0	Maas-Diepeveen,J.L., and C.J. Van Leeuwen, . Aquatic Toxicity of Aromatic Nitro Compounds and Anilines to Several Freshwater Species	EnviroTox.v1	1-chloro-4-nitrobenzene;chloro-4-nitrobenzene, 1-;p-chloronitrobenzene;benzene, 1-chloro-4-nitro-;1chloro4nitrobenzene;4-chloronitrobenzene;p-nitrochlorobenzene;chloronitrobenzene, p-;(p-nitrochlorobenzene);nitrochlorobenzene, p-;benzene: 1-chloro-4-nitro
100005	1-Chloro-4-nitrobenzene;1-Chloro-4-nitrobenzene	Danio rerio	FISH	Mortality	15	mg/L	A	LC50	48 hours	2	48	0	Roderer,G., . Testung Wassergefahrdender Stoffe als Grundlage fur Wasserqualitatsstandards. Testbericht: Wassergefahrdende Stoffe	EnviroTox.v1	1-chloro-4-nitrobenzene;chloro-4-nitrobenzene, 1-;p-chloronitrobenzene;benzene, 1-chloro-4-nitro-;1chloro4nitrobenzene;4-chloronitrobenzene;p-nitrochlorobenzene;chloronitrobenzene, p-;(p-nitrochlorobenzene);nitrochlorobenzene, p-;benzene: 1-chloro-4-nitro
100005	1-Chloro-4-nitrobenzene;1-Chloro-4-nitrobenzene	Danio rerio	FISH	Mortality	15	mg/L	A	LC50	96 hours	4	96	0	Roderer,G., . Testung Wassergefahrdender Stoffe als Grundlage fur Wasserqualitatsstandards. Testbericht: Wassergefahrdende Stoffe	EnviroTox.v1	1-chloro-4-nitrobenzene;chloro-4-nitrobenzene, 1-;p-chloronitrobenzene;benzene, 1-chloro-4-nitro-;1chloro4nitrobenzene;4-chloronitrobenzene;p-nitrochlorobenzene;chloronitrobenzene, p-;(p-nitrochlorobenzene);nitrochlorobenzene, p-;benzene: 1-chloro-4-nitro
100005	1-Chloro-4-nitrobenzene;1-Chloro-4-nitrobenzene	Danio rerio	FISH	Mortality	45	mg/L	A	LC50	7 days	7	168	0	Maas-Diepeveen,J.L., and C.J. Van Leeuwen, . Aquatic Toxicity of Aromatic Nitro Compounds and Anilines to Several Freshwater Species	EnviroTox.v1	1-chloro-4-nitrobenzene;chloro-4-nitrobenzene, 1-;p-chloronitrobenzene;benzene, 1-chloro-4-nitro-;1chloro4nitrobenzene;4-chloronitrobenzene;p-nitrochlorobenzene;chloronitrobenzene, p-;(p-nitrochlorobenzene);nitrochlorobenzene, p-;benzene: 1-chloro-4-nitro
100005	1-Chloro-4-nitrobenzene;1-Chloro-4-nitrobenzene	Poecilia reticulata	FISH	Mortality	6.6	mg/L	A	LC50	14 days	14	336	0	Maas-Diepeveen,J.L., and C.J. Van Leeuwen, . Aquatic Toxicity of Aromatic Nitro Compounds and Anilines to Several Freshwater Species	EnviroTox.v1	1-chloro-4-nitrobenzene;chloro-4-nitrobenzene, 1-;p-chloronitrobenzene;benzene, 1-chloro-4-nitro-;1chloro4nitrobenzene;4-chloronitrobenzene;p-nitrochlorobenzene;chloronitrobenzene, p-;(p-nitrochlorobenzene);nitrochlorobenzene, p-;benzene: 1-chloro-4-nitro
100005	1-Chloro-4-nitrobenzene;1-Chloro-4-nitrobenzene	Daphnia magna	INVERT	Intoxication	15	mg/L	A	EC50	24 hours	1	24	0	Kuhn,R., M. Pattard, K.D. Pernak, and A. Winter, . Results of the Harmful Effects of Water Pollutants to Daphnia magna in the 21 Day Reproduction Test	EnviroTox.v1	1-chloro-4-nitrobenzene;chloro-4-nitrobenzene, 1-;p-chloronitrobenzene;benzene, 1-chloro-4-nitro-;1chloro4nitrobenzene;4-chloronitrobenzene;p-nitrochlorobenzene;chloronitrobenzene, p-;(p-nitrochlorobenzene);nitrochlorobenzene, p-;benzene: 1-chloro-4-nitro
100005	1-Chloro-4-nitrobenzene;1-Chloro-4-nitrobenzene	Daphnia magna	INVERT	Intoxication	2.7	mg/L	A	EC50	48 hours	2	48	0	Canton,J.H., W. Slooff, H.J. Kool, J. Struys, Th.J.M. Pouw, R.C.C. Wegman, and G.J. Piet, . Toxicity, Biodegradability, and Accumulation of a Number of Cl/N-Containing Compounds for Classification and Establishing Water Quality Criteria	EnviroTox.v1	1-chloro-4-nitrobenzene;chloro-4-nitrobenzene, 1-;p-chloronitrobenzene;benzene, 1-chloro-4-nitro-;1chloro4nitrobenzene;4-chloronitrobenzene;p-nitrochlorobenzene;chloronitrobenzene, p-;(p-nitrochlorobenzene);nitrochlorobenzene, p-;benzene: 1-chloro-4-nitro
100005	1-Chloro-4-nitrobenzene;1-Chloro-4-nitrobenzene	Daphnia magna	INVERT	Mortality	4.6	mg/L	C	LC50	21 days	21	504	0	Maas-Diepeveen,J.L., and C.J. Van Leeuwen, . Aquatic Toxicity of Aromatic Nitro Compounds and Anilines to Several Freshwater Species	EnviroTox.v1	1-chloro-4-nitrobenzene;chloro-4-nitrobenzene, 1-;p-chloronitrobenzene;benzene, 1-chloro-4-nitro-;1chloro4nitrobenzene;4-chloronitrobenzene;p-nitrochlorobenzene;chloronitrobenzene, p-;(p-nitrochlorobenzene);nitrochlorobenzene, p-;benzene: 1-chloro-4-nitro
100005	1-Chloro-4-nitrobenzene;1-Chloro-4-nitrobenzene	Daphnia magna	INVERT	Mortality	6.7	mg/L	A	LC50	48 hours	2	48	0	Maas-Diepeveen,J.L., and C.J. Van Leeuwen, . Aquatic Toxicity of Aromatic Nitro Compounds and Anilines to Several Freshwater Species	EnviroTox.v1	1-chloro-4-nitrobenzene;chloro-4-nitrobenzene, 1-;p-chloronitrobenzene;benzene, 1-chloro-4-nitro-;1chloro4nitrobenzene;4-chloronitrobenzene;p-nitrochlorobenzene;chloronitrobenzene, p-;(p-nitrochlorobenzene);nitrochlorobenzene, p-;benzene: 1-chloro-4-nitro
100005	1-Chloro-4-nitrobenzene;1-Chloro-4-nitrobenzene	Daphnia magna	INVERT	Mortality	8.9	mg/L	A	LC50	48 hours	2	48	0	Canton,J.H., W. Slooff, H.J. Kool, J. Struys, Th.J.M. Pouw, R.C.C. Wegman, and G.J. Piet, . Toxicity, Biodegradability, and Accumulation of a Number of Cl/N-Containing Compounds for Classification and Establishing Water Quality Criteria	EnviroTox.v1	1-chloro-4-nitrobenzene;chloro-4-nitrobenzene, 1-;p-chloronitrobenzene;benzene, 1-chloro-4-nitro-;1chloro4nitrobenzene;4-chloronitrobenzene;p-nitrochlorobenzene;chloronitrobenzene, p-;(p-nitrochlorobenzene);nitrochlorobenzene, p-;benzene: 1-chloro-4-nitro
100016	4-Nitroaniline;4-Nitroaniline	Pimephales promelas	FISH	Mortality: Effect expressed as % death or % survival. If the author defines criteria used to determine that the organism was dead, then identifies the effect as a lethal effect, MOR will be coded in the effect field.	101.8	mg/L	A	LC50	4 days	4	96	0	Curtis, M.W., C.M. Curran, and C.H. Ward, 1981. Aquatic Toxicity Testing As Fundament for a Spill Prevention Program, In: Proc.1980 Nat.Conf.Control of Hazardous Material Spills, Louisville, KY :284-287	EnviroTox.v1	4-Nitrobenzenamine
100016	4-Nitroaniline;4-Nitroaniline	Pimephales promelas	FISH	Mortality: Effect expressed as % death or % survival. If the author defines criteria used to determine that the organism was dead, then identifies the effect as a lethal effect, MOR will be coded in the effect field.	106.1	mg/L	A	LC50	4 days	4	96	0	Curtis, M.W., and C.H. Ward, 1981. Aquatic Toxicity of Forty Industrial Chemicals: Testing in Support of Hazardous Substance Spill Prevention Regulation, J.Hydrol. 51:359-367(Author Communication Used)	EnviroTox.v1	4-Nitrobenzenamine
100016	4-Nitroaniline;4-Nitroaniline	Pimephales promelas	FISH	Mortality: Effect expressed as % death or % survival. If the author defines criteria used to determine that the organism was dead, then identifies the effect as a lethal effect, MOR will be coded in the effect field.	125	mg/L	A	LC50	4 days	4	96	0	Geiger, D.L., L.T. Brooke, and D.J. Call, 1990. Acute Toxicities of Organic Chemicals to Fathead Minnows (Pimephales promelas), Volume 5, Ctr.for Lake Superior Environ.Stud., Univ.of Wisconsin-Superior, Superior, WI :332 p.	EnviroTox.v1	4-Nitrobenzenamine
100016	4-Nitroaniline;4-Nitroaniline	Oryzias latipes	FISH	Mortality: Effect expressed as % death or % survival. If the author defines criteria used to determine that the organism was dead, then identifies the effect as a lethal effect, MOR will be coded in the effect field.	50	mg/L	A	LC50	2 days	2	48	0	Tonogai, Y., S. Ogawa, Y. Ito, and M. Iwaida, 1982. Actual Survey on TLM (Median Tolerance Limit) Values of Environmental Pollutants, Especially on Amines, Nitriles, Aromatic Nitrogen Compounds, J.Toxicol.Sci. 7(3):193-203	EnviroTox.v1	4-Nitrobenzenamine
100016	4-Nitroaniline;4-Nitroaniline	Danio rerio	FISH	Mortality: Effect expressed as % death or % survival. If the author defines criteria used to determine that the organism was dead, then identifies the effect as a lethal effect, MOR will be coded in the effect field.	87.6	mg/L	A	LC50	2 days	2	48	0	Wellens, H., 1982. Comparison of the Sensitivity of Brachydanio rerio and Leuciscus idus by Testing the Fish Toxicity of Chemicals and Wastewaters, Z.Wasser-Abwasser-Forsch. 51(2):49-52 (GER) (ENG ABS)	EnviroTox.v1	4-Nitrobenzenamine
100016	4-Nitroaniline;4-Nitroaniline	Tetrahymena pyriformis	INVERT	Growth: Measurable change in length and/or weight of test organism. For population or colonies, see PGR code.	10.14	mg/L	A	EC50	2 days	2	48	0	Schultz, T.W., 1981. Structure-Activity Correlations of Synthetic Fuel Related Nitrogenous Compounds, Biol.Div., Oak Ridge Natl.Lab., Oak Ridge, TN :23 p.	EnviroTox.v1	4-Nitrobenzenamine
100016	4-Nitroaniline;4-Nitroaniline	Tetrahymena pyriformis	INVERT	Population Size Reduction: Quantifiable reduction in the population size. This effect appears in the database, but new records are coded to represent clearly defined effects under the major effect group POPCOM.	10.38	mg/L	A	EC50	2 days	2	48	0	Schultz, T.W., and F.M. Applehans, 1985. Correlations for the Acute Toxicity of Multiple Nitrogen Substituted Aromatic Molecules, Ecotoxicol.Environ.Saf. 10:75-85 (OECDG Data File)	EnviroTox.v1	4-Nitrobenzenamine
100016	4-Nitroaniline;4-Nitroaniline	Daphnia magna	INVERT	Mortality: Effect expressed as % death or % survival. If the author defines criteria used to determine that the organism was dead, then identifies the effect as a lethal effect, MOR will be coded in the effect field.	24	mg/L	A	LC50	2 days	2	48	0	Bringmann, G., and R. Kuhn, 1977. Results of the Damaging Effect of Water Pollutants on Daphnia magna (Befunde der Schadwirkung Wassergefahrdender Stoffe Gegen Daphnia magna), Z.Wasser-Abwasser-Forsch. 10(5):161-166(ENG TRANSL)(OECDG Data File)(GER)(ENG ABS)	EnviroTox.v1	4-Nitrobenzenamine
100016	4-Nitroaniline;4-Nitroaniline	Pimephales promelas	FISH	Mortality	102	mg/L	A	LC50	96 hours	4	96	0	Curtis,M.W., C.M. Curran, and C.H. Ward, . Aquatic Toxicity Testing As Fundament for a Spill Prevention Program	EnviroTox.v1	4-nitroaniline;nitroaniline, 4-;nitroaniline, p-;benzenamine, 4-nitro-;p-nitroaniline;4-nitro-phenylamine;4-nitro-aniline;aniline, p-nitro-;4-nitrobenzenamine;p-nitroaniline ? ? ? ? ? ? ? ? ? ? ? ? ? ? ?;benzenamine: 4-nitro-
100016	4-Nitroaniline;4-Nitroaniline	Pimephales promelas	FISH	Mortality	106	mg/L	A	LC50	96 hours	4	96	0	Curtis,M.W., and C.H. Ward, . Aquatic Toxicity of Forty Industrial Chemicals: Testing in Support of Hazardous Substance Spill Prevention Regulation	EnviroTox.v1	4-nitroaniline;nitroaniline, 4-;nitroaniline, p-;benzenamine, 4-nitro-;p-nitroaniline;4-nitro-phenylamine;4-nitro-aniline;aniline, p-nitro-;4-nitrobenzenamine;p-nitroaniline ? ? ? ? ? ? ? ? ? ? ? ? ? ? ?;benzenamine: 4-nitro-
100016	4-Nitroaniline;4-Nitroaniline	Danio rerio	FISH	Mortality	125	mg/L	A	LC50	96 hours	4	96	0	Zok,S., G. Gorge, W. Kalsch, and R. Nagel, . Bioconcentration, Metabolism and Toxicity of Substituted Anilines in the Zebrafish (Brachydanio rerio)	EnviroTox.v1	4-nitroaniline;nitroaniline, 4-;nitroaniline, p-;benzenamine, 4-nitro-;p-nitroaniline;4-nitro-phenylamine;4-nitro-aniline;aniline, p-nitro-;4-nitrobenzenamine;p-nitroaniline ? ? ? ? ? ? ? ? ? ? ? ? ? ? ?;benzenamine: 4-nitro-
100016	4-Nitroaniline;4-Nitroaniline	Pimephales promelas	FISH	Mortality	125	mg/L	A	LC50	96 hours	4	96	0	Broderius,S.J., M.D. Kahl, and M.D. Hoglund, . Use of Joint Toxic Response to Define the Primary Mode of Toxic Action for Diverse Industrial Organic Chemicals	EnviroTox.v1	4-nitroaniline;nitroaniline, 4-;nitroaniline, p-;benzenamine, 4-nitro-;p-nitroaniline;4-nitro-phenylamine;4-nitro-aniline;aniline, p-nitro-;4-nitrobenzenamine;p-nitroaniline ? ? ? ? ? ? ? ? ? ? ? ? ? ? ?;benzenamine: 4-nitro-
100016	4-Nitroaniline;4-Nitroaniline	Pimephales promelas	FISH	Mortality	125	mg/L	A	LC50	96 hours	4	96	0	Geiger,D.L., L.T. Brooke, and D.J. Call, . Acute Toxicities of Organic Chemicals to Fathead Minnows (Pimephales promelas), Volume V	EnviroTox.v1	4-nitroaniline;nitroaniline, 4-;nitroaniline, p-;benzenamine, 4-nitro-;p-nitroaniline;4-nitro-phenylamine;4-nitro-aniline;aniline, p-nitro-;4-nitrobenzenamine;p-nitroaniline ? ? ? ? ? ? ? ? ? ? ? ? ? ? ?;benzenamine: 4-nitro-
100016	4-Nitroaniline;4-Nitroaniline	Leuciscus idus melanotus	FISH	Mortality	35	mg/L	A	LC50	48 hours	2	48	0	Juhnke,I., and D. Luedemann, . Results of the Investigation of 200 Chemical Compounds for Acute Fish Toxicity with the Golden Orfe Test (Ergebnisse der Untersuchung von 200 Chemischen Verbindungen auf Akute Fischtoxizitat mit dem Goldorfentest)	EnviroTox.v1	4-nitroaniline;nitroaniline, 4-;nitroaniline, p-;benzenamine, 4-nitro-;p-nitroaniline;4-nitro-phenylamine;4-nitro-aniline;aniline, p-nitro-;4-nitrobenzenamine;p-nitroaniline ? ? ? ? ? ? ? ? ? ? ? ? ? ? ?;benzenamine: 4-nitro-
100016	4-Nitroaniline;4-Nitroaniline	Oryzias latipes	FISH	Mortality	50	mg/L	A	LC50	48 hours	2	48	0	Tonogai,Y., S. Ogawa, Y. Ito, and M. Iwaida, . Actual Survey on TLM (Median Tolerance Limit) Values of Environmental Pollutants, Especially on Amines, Nitriles, Aromatic Nitrogen Compounds	EnviroTox.v1	4-nitroaniline;nitroaniline, 4-;nitroaniline, p-;benzenamine, 4-nitro-;p-nitroaniline;4-nitro-phenylamine;4-nitro-aniline;aniline, p-nitro-;4-nitrobenzenamine;p-nitroaniline ? ? ? ? ? ? ? ? ? ? ? ? ? ? ?;benzenamine: 4-nitro-
100016	4-Nitroaniline;4-Nitroaniline	Oryzias latipes	FISH	Mortality	68	mg/L	A	LC50	24 hours	1	24	0	Tonogai,Y., S. Ogawa, Y. Ito, and M. Iwaida, . Actual Survey on TLM (Median Tolerance Limit) Values of Environmental Pollutants, Especially on Amines, Nitriles, Aromatic Nitrogen Compounds	EnviroTox.v1	4-nitroaniline;nitroaniline, 4-;nitroaniline, p-;benzenamine, 4-nitro-;p-nitroaniline;4-nitro-phenylamine;4-nitro-aniline;aniline, p-nitro-;4-nitrobenzenamine;p-nitroaniline ? ? ? ? ? ? ? ? ? ? ? ? ? ? ?;benzenamine: 4-nitro-
100016	4-Nitroaniline;4-Nitroaniline	Danio rerio	FISH	Mortality	87.6	mg/L	A	LC50	96 hours	4	96	0	Wellens,H., . Comparison of the Sensitivity of Brachydanio rerio and Leuciscus idus by Testing the Fish Toxicity of Chemicals and Wastewaters	EnviroTox.v1	4-nitroaniline;nitroaniline, 4-;nitroaniline, p-;benzenamine, 4-nitro-;p-nitroaniline;4-nitro-phenylamine;4-nitro-aniline;aniline, p-nitro-;4-nitrobenzenamine;p-nitroaniline ? ? ? ? ? ? ? ? ? ? ? ? ? ? ?;benzenamine: 4-nitro-
100016	4-Nitroaniline;4-Nitroaniline	Daphnia magna	INVERT	Intoxication	17	mg/L	A	EC50	48 hours	2	48	0	Pedersen,F., E. Bjornestad, T. Vulpius, and H.B. Rasmussen, . Immobilisation Test of Aniline Compounds with the Crustacean Daphnia magna	EnviroTox.v1	4-nitroaniline;nitroaniline, 4-;nitroaniline, p-;benzenamine, 4-nitro-;p-nitroaniline;4-nitro-phenylamine;4-nitro-aniline;aniline, p-nitro-;4-nitrobenzenamine;p-nitroaniline ? ? ? ? ? ? ? ? ? ? ? ? ? ? ?;benzenamine: 4-nitro-
100016	4-Nitroaniline;4-Nitroaniline	Daphnia magna	INVERT	Intoxication	20	mg/L	A	EC50	24 hours	1	24	0	Pedersen,F., E. Bjornestad, T. Vulpius, and H.B. Rasmussen, . Immobilisation Test of Aniline Compounds with the Crustacean Daphnia magna	EnviroTox.v1	4-nitroaniline;nitroaniline, 4-;nitroaniline, p-;benzenamine, 4-nitro-;p-nitroaniline;4-nitro-phenylamine;4-nitro-aniline;aniline, p-nitro-;4-nitrobenzenamine;p-nitroaniline ? ? ? ? ? ? ? ? ? ? ? ? ? ? ?;benzenamine: 4-nitro-
100016	4-Nitroaniline;4-Nitroaniline	Daphnia magna	INVERT	Intoxication	24	mg/L	A	LC50	24 hours	1	24	0	Bringmann,G., and R. Kuhn, . Results of the Damaging Effect of Water Pollutants on Daphnia magna (Befunde der Schadwirkung Wassergefahrdender Stoffe Gegen Daphnia magna)	EnviroTox.v1	4-nitroaniline;nitroaniline, 4-;nitroaniline, p-;benzenamine, 4-nitro-;p-nitroaniline;4-nitro-phenylamine;4-nitro-aniline;aniline, p-nitro-;4-nitrobenzenamine;p-nitroaniline ? ? ? ? ? ? ? ? ? ? ? ? ? ? ?;benzenamine: 4-nitro-
100027	4-Nitrophenol;4-Nitrophenol	Desmodesmus subspicatus	ALGAE	Biomass: Productivity measurement equivalent to yield and standing crop. Total mass or weight of a living organism per area or volume measure either directly through dry weight or indirectly.	26	mg/L	A	EC50	2 days	2	48	0	Kuehn, R., and M. Pattard, 1990. Results of the Harmful Effects of Water Pollutants to Green Algae (Scenedesmus subspicatus) in the Cell Multiplication Inhibition Test, Water Res. 24(1):31-38 (OECDG Data File)	EnviroTox.v1	4-Nitrophenol
100027	4-Nitrophenol;4-Nitrophenol	Scenedesmus abundans	ALGAE	Growth: Measurable change in length and/or weight of test organism. For population or colonies, see PGR code.	32	mg/L	A	EC50	4 days	4	96	0	Geyer, H., I. Scheunert, and F. Korte, 1985. The Effects of Organic Environmental Chemicals on the Growth of the Alga Scenedesmus subspicatus: A Contribution to Environmental Biology, Chemosphere 14(9):1355-1369	EnviroTox.v1	4-Nitrophenol
100027	4-Nitrophenol;4-Nitrophenol	Pseudokirchneriella subcapitata	ALGAE	Chlorophyll: Measurable change in chlorophyll content including chlorophyll a content, chlorosis.	4.19	mg/L	A	EC50	4 days	4	96	0	U.S.Environmental Protection Agency, 1978. In-Depth Studies on Health and Environmental Impacts of Selected Water Pollutants, U.S.EPA Contract No.68-01-4646, Duluth, MN :9 p.	EnviroTox.v1	4-Nitrophenol
100027	4-Nitrophenol;4-Nitrophenol	Skeletonema costatum	ALGAE	Photosynthesis: Change in plant productivity indicated by change in 14C or CO2 uptake or oxygen production.	7.37	mg/L	A	EC50	4 days	4	96	0	U.S.Environmental Protection Agency, 1978. In-Depth Studies on Health and Environmental Impacts of Selected Water Pollutants, U.S.EPA Contract No.68-01-4646, Duluth, MN :9 p.	EnviroTox.v1	4-Nitrophenol
100027	4-Nitrophenol;4-Nitrophenol	Oryzias latipes	FISH	Mortality: Effect expressed as % death or % survival. If the author defines criteria used to determine that the organism was dead, then identifies the effect as a lethal effect, MOR will be coded in the effect field.	1.1	mg/L	A	LC50	2 days	2	48	0	Yoshioka, Y., Y. Ose, and T. Sato, 1986. Correlation of the Five Test Methods to Assess Chemical Toxicity and Relation to Physical Properties, Ecotoxicol.Environ.Saf. 12(1):15-21	EnviroTox.v1	4-Nitrophenol
100027	4-Nitrophenol;4-Nitrophenol	Oncorhynchus mykiss	FISH	Growth: Measurable change in length and/or weight of test organism. For population or colonies, see PGR code.	1.16	mg/L	C	NOEC	90 days	90	2160	0	Howe, G.E., L.L. Marking, T.D. Bills, M.A. Boogaard, and F.L. Mayer Jr., 1994. Effects of Water Temperature on the Toxicity of 4-Nitrophenol and 2,4-Dinitrophenol to Developing Rainbow Trout (Oncorhynchus mykiss), Environ.Toxicol.Chem. 13(1):79-84	EnviroTox.v1	4-Nitrophenol
100027	4-Nitrophenol;4-Nitrophenol	Cyprinodon variegatus	FISH	Growth: Measurable change in length and/or weight of test organism. For population or colonies, see PGR code.	1.9	mg/L	C	NOEC	32 days	32	768	0	Linton, T.K., F.L. Mayer, T.L. Simon, J.A. Malone, and L.L. Marking, 1994. Salinity and Temperature Effects on Chronic Toxicity of 2,4-Dinitrophenol and 4-Nitrophenol to Sheepshead Minnows (Cyprinodon variegatus), Environ.Toxicol.Chem. 13(1):85-92	EnviroTox.v1	4-Nitrophenol
100027	4-Nitrophenol;4-Nitrophenol	Menidia beryllina	FISH	Mortality: Effect expressed as % death or % survival. If the author defines criteria used to determine that the organism was dead, then identifies the effect as a lethal effect, MOR will be coded in the effect field.	26.01	mg/L	A	LC50	4 days	4	96	0	Hemmer, M.J., D.P. Middaugh, and V. Comparetta, 1992. Comparative Acute Sensitivity of Larval Topsmelt, Atherinops affinis, and Inland Silverside, Menidia beryllina, to 11 Chemicals, Environ.Toxicol.Chem. 11(3):401-408 (OECDG Data File)	EnviroTox.v1	4-Nitrophenol
100027	4-Nitrophenol;4-Nitrophenol	Danio rerio	FISH	Mortality: Effect expressed as % death or % survival. If the author defines criteria used to determine that the organism was dead, then identifies the effect as a lethal effect, MOR will be coded in the effect field.	26.5	mg/L	A	LC50	4 days	4	96	0	Vykusova, B., and Z. Svobodova, 1990. Acute Toxicity of Standards to Fish (Akutni Toxicita Standardu pro Ryby), Bul.V.U.R.H.Vodnany 26(3):15-20 (CZE) (ENG ABS)	EnviroTox.v1	4-Nitrophenol
100027	4-Nitrophenol;4-Nitrophenol	Cyprinus carpio	FISH	Mortality: Effect expressed as % death or % survival. If the author defines criteria used to determine that the organism was dead, then identifies the effect as a lethal effect, MOR will be coded in the effect field.	27.6	mg/L	A	LC50	4 days	4	96	0	Vykusova, B., and Z. Svobodova, 1990. Acute Toxicity of Standards to Fish (Akutni Toxicita Standardu pro Ryby), Bul.V.U.R.H.Vodnany 26(3):15-20 (CZE) (ENG ABS)	EnviroTox.v1	4-Nitrophenol
100027	4-Nitrophenol;4-Nitrophenol	Oncorhynchus mykiss	FISH	Mortality: Effect expressed as % death or % survival. If the author defines criteria used to determine that the organism was dead, then identifies the effect as a lethal effect, MOR will be coded in the effect field.	3.8	mg/L	A	LC50	4 days	4	96	0	Howe, G.E., L.L. Marking, T.D. Bills, J.J. Rach, and F.L. Mayer Jr., 1994. Effects of Water Temperature and pH on Toxicity of Terbufos, Trichlorfon, 4-Nitrophenol and 2,4-Dinitrophenol to the Amphipod Gammarus pseudolimnaeus and Rainbow Trout (Oncorhynchus mykiss), Environ.Toxicol.Chem. 13(1):51-66	EnviroTox.v1	4-Nitrophenol
100027	4-Nitrophenol;4-Nitrophenol	Pimephales promelas	FISH	Mortality: Effect expressed as % death or % survival. If the author defines criteria used to determine that the organism was dead, then identifies the effect as a lethal effect, MOR will be coded in the effect field.	30.4	mg/L	A	LC50	4 days	4	96	0	Broderius, S.J., M.D. Kahl, and M.D. Hoglund, 1995. Use of Joint Toxic Response to Define the Primary Mode of Toxic Action for Diverse Industrial Organic Chemicals, Environ.Toxicol.Chem. 14(9):1591-1605 (Author Communication Used)	EnviroTox.v1	4-Nitrophenol
100027	4-Nitrophenol;4-Nitrophenol	Pimephales promelas	FISH	Mortality: Effect expressed as % death or % survival. If the author defines criteria used to determine that the organism was dead, then identifies the effect as a lethal effect, MOR will be coded in the effect field.	37.3	mg/L	A	LC50	4 days	4	96	0	Geiger, D.L., C.E. Northcott, D.J. Call, and L.T. Brooke, 1985. Acute Toxicities of Organic Chemicals to Fathead Minnows (Pimephales promelas), Vol. 2, Ctr.for Lake Superior Environ.Stud., Univ.of Wisconsin-Superior, Superior, WI :326 p.	EnviroTox.v1	4-Nitrophenol
100027	4-Nitrophenol;4-Nitrophenol	Pimephales promelas	FISH	Mortality: Effect expressed as % death or % survival. If the author defines criteria used to determine that the organism was dead, then identifies the effect as a lethal effect, MOR will be coded in the effect field.	41	mg/L	A	LC50	4 days	4	96	0	Holcombe, G.W., G.L. Phipps, M.L. Knuth, and T. Felhaber, 1984. The Acute Toxicity of Selected Substituted Phenols, Benzenes and Benzoic Acid Esters to Fathead Minnows Pimephales promelas, Environ.Pollut.Ser.A 35(4):367-381 (OECDG Data File)	EnviroTox.v1	4-Nitrophenol
100027	4-Nitrophenol;4-Nitrophenol	Pimephales promelas	FISH	Mortality: Effect expressed as % death or % survival. If the author defines criteria used to determine that the organism was dead, then identifies the effect as a lethal effect, MOR will be coded in the effect field.	59	mg/L	A	LC50	4 days	4	96	0	Phipps, G.L., G.W. Holcombe, and J.T. Fiandt, 1981. Acute Toxicity of Phenol and Substituted Phenols to the Fathead Minnow, Bull.Environ.Contam.Toxicol. 26(5):585-593 (Author Communication Used) (OECDG Data File)	EnviroTox.v1	4-Nitrophenol
100027	4-Nitrophenol;4-Nitrophenol	Oryzias latipes	FISH	Mortality: Effect expressed as % death or % survival. If the author defines criteria used to determine that the organism was dead, then identifies the effect as a lethal effect, MOR will be coded in the effect field.	7	mg/L	A	LC50	2 days	2	48	0	Tonogai, Y., S. Ogawa, Y. Ito, and M. Iwaida, 1982. Actual Survey on TLM (Median Tolerance Limit) Values of Environmental Pollutants, Especially on Amines, Nitriles, Aromatic Nitrogen Compounds, J.Toxicol.Sci. 7(3):193-203	EnviroTox.v1	4-Nitrophenol
100027	4-Nitrophenol;4-Nitrophenol	Lepomis macrochirus	FISH	Mortality: Effect expressed as % death or % survival. If the author defines criteria used to determine that the organism was dead, then identifies the effect as a lethal effect, MOR will be coded in the effect field.	8.3	mg/L	A	LC50	4 days	4	96	0	Buccafusco, R.J., S.J. Ells, and G.A. LeBlanc, 1981. Acute Toxicity of Priority Pollutants to Bluegill (Lepomis macrochirus), Bull.Environ.Contam.Toxicol. 26(4):446-452 (OECDG Data File)	EnviroTox.v1	4-Nitrophenol
100027	4-Nitrophenol;4-Nitrophenol	Daphnia magna	INVERT	Reproduction: Change in male and/or female reproductive ability, fertilization and fertilization rate. Includes vegetative reproductive processes.	1.3	mg/L	C	NOEC	21 days	21	504	0	Kuehn, R., M. Pattard, K.D. Pernak, and A. Winter, 1989. Results of the Harmful Effects of Water Pollutants to Daphnia magna in the 21 Day Reproduction Test, Water Res. 23(4):501-510 (OECDG Data File)	EnviroTox.v1	4-Nitrophenol
100027	4-Nitrophenol;4-Nitrophenol	Palaemonetes sp	INVERT	Mortality: Effect expressed as % death or % survival. If the author defines criteria used to determine that the organism was dead, then identifies the effect as a lethal effect, MOR will be coded in the effect field.	11.7	mg/L	A	LC50	4 days	4	96	0	Brecken-Folse, J.A., F.L. Mayer, L.E. Pedigo, and L.L. Marking, 1994. Acute Toxicity of 4-Nitrophenol, 2,4-Dinitrophenol, Terbufos and Trichlorfon to Grass Shrimp (Palaemonetes spp.) and Sheepshead Minnows (Cyprinodon variegatus) as Affected by Salinity and Temperature, Environ.Toxicol.Chem. 13(1):67-77	EnviroTox.v1	4-Nitrophenol
100027	4-Nitrophenol;4-Nitrophenol	Dugesia tigrina	INVERT	Mortality: Effect expressed as % death or % survival. If the author defines criteria used to determine that the organism was dead, then identifies the effect as a lethal effect, MOR will be coded in the effect field.	12.1	mg/L	A	LC50	4 days	4	96	0	Villar, D., M. Gonzalez, M.J. Gualda, and D.J. Schaeffer, 1994. Effects of Organophosphorus Insecticides on Dugesia tigrina: Cholinesterase Activity and Head Regeneration, Bull.Environ.Contam.Toxicol. 52(2):319-324	EnviroTox.v1	4-Nitrophenol
100027	4-Nitrophenol;4-Nitrophenol	Elimia livescens	INVERT	Mortality: Effect expressed as % death or % survival. If the author defines criteria used to determine that the organism was dead, then identifies the effect as a lethal effect, MOR will be coded in the effect field.	13.2	mg/L	A	LC50	4 days	4	96	0	Cairns, J.Jr., W.F. Calhoun, M.J. McGinniss, and W. Straka, 1976. Aquatic Organisms Response to Severe Stress Following Acutely Sublethal Toxicant Exposure, Water Resour.Bull. 12(6):1233-1243	EnviroTox.v1	4-Nitrophenol
100027	4-Nitrophenol;4-Nitrophenol	Artemia salina	INVERT	Mortality: Effect expressed as % death or % survival. If the author defines criteria used to determine that the organism was dead, then identifies the effect as a lethal effect, MOR will be coded in the effect field.	2.4	mg/L	A	LC50	1 day	1	24	0	Barahona, M.V., and S. Sanchez-Fortun, 1996. Comparative Sensitivity of Three Age Classes of Artemia salina Larvae to Several Phenolic Compounds, Bull.Environ.Contam.Toxicol. 56(2):271-278	EnviroTox.v1	4-Nitrophenol
100027	4-Nitrophenol;4-Nitrophenol	Gammarus pseudolimnaeus	INVERT	Mortality: Effect expressed as % death or % survival. If the author defines criteria used to determine that the organism was dead, then identifies the effect as a lethal effect, MOR will be coded in the effect field.	2.8	mg/L	A	LC50	4 days	4	96	0	Howe, G.E., L.L. Marking, T.D. Bills, J.J. Rach, and F.L. Mayer Jr., 1994. Effects of Water Temperature and pH on Toxicity of Terbufos, Trichlorfon, 4-Nitrophenol and 2,4-Dinitrophenol to the Amphipod Gammarus pseudolimnaeus and Rainbow Trout (Oncorhynchus mykiss), Environ.Toxicol.Chem. 13(1):51-66	EnviroTox.v1	4-Nitrophenol
100027	4-Nitrophenol;4-Nitrophenol	Daphnia magna	INVERT	Immobilization: Change in the failure to respond or lack of movement after mechanical stimulation.	4.7	mg/L	A	EC50	2 days	2	48	0	Kuhn, R., M. Pattard, K.D. Pernak, and A. Winter, 1989. Results of the Harmful Effects of Selected Water Pollutants (Anilines, Phenols, Aliphatic Compounds) to Daphnia magna, Water Res. 23(4):495-499	EnviroTox.v1	4-Nitrophenol
100027	4-Nitrophenol;4-Nitrophenol	Tetrahymena pyriformis	INVERT	Growth: Measurable change in length and/or weight of test organism. For population or colonies, see PGR code.	5.5	mg/L	A	EC50	2 days	2	48	0	Yoshioka, Y., Y. Ose, and T. Sato, 1985. Testing for the Toxicity of Chemicals with Tetrahymena pyriformis, Sci.Total Environ. 43(1/2):149-157	EnviroTox.v1	4-Nitrophenol
100027	4-Nitrophenol;4-Nitrophenol	Brachionus rubens	INVERT	Mortality: Effect expressed as % death or % survival. If the author defines criteria used to determine that the organism was dead, then identifies the effect as a lethal effect, MOR will be coded in the effect field.	6.3	mg/L	A	LC50	1 day	1	24	0	Halbach, U., M. Siebert, M. Westermayer, and C. Wissel, 1983. Population Ecology of Rotifers As a Bioassay Tool for Ecotoxicological Tests in Aquatic Environments, Ecotoxicol.Environ.Saf. 7(5):484-513	EnviroTox.v1	4-Nitrophenol
100027	4-Nitrophenol;4-Nitrophenol	Daphnia magna	INVERT	Immobilization: Change in the failure to respond or lack of movement after mechanical stimulation.	7.68	mg/L	A	EC50	2 days	2	48	0	Keen, R., and C.R. Baillod, 1985. Toxicity to Daphnia of the End Products of Wet Oxidation of Phenol and Substituted Phenols, Water Res. 19(6):767-772	EnviroTox.v1	4-Nitrophenol
100027	4-Nitrophenol;4-Nitrophenol	Desmodesmus subspicatus	ALGAE	Population	26	mg/L	A	EC50	48 hours	2	48	0	Water Res.24(1): 31-38	EnviroTox.v1	4-nitrophenol;nitrophenol, 4-;phenol, 4-nitro-;p-n
100027	4-Nitrophenol;4-Nitrophenol	Scenedesmus abundans	ALGAE	Growth	32	mg/L	A	EC50	96 hours	4	96	0	Chemosphere14(9): 1355-1369	EnviroTox.v1	4-nitrophenol;nitrophenol, 4-;phenol, 4-nitro-;p-n
100027	4-Nitrophenol;4-Nitrophenol	Pseudokirchneriella subcapitata	ALGAE	Population	4.19	mg/L	A	EC50	96 hours	4	96	0	U.S.EPA Contract No.68-01-4646, Duluth, MN:9 p.	EnviroTox.v1	4-nitrophenol;nitrophenol, 4-;phenol, 4-nitro-;p-n
100027	4-Nitrophenol;4-Nitrophenol	Pseudokirchneriella subcapitata	ALGAE	Population	4.52	mg/L	A	EC50	24 hours	1	24	0	U.S.EPA Contract No.68-01-4646, Duluth, MN:9 p.	EnviroTox.v1	4-nitrophenol;nitrophenol, 4-;phenol, 4-nitro-;p-n
100027	4-Nitrophenol;4-Nitrophenol	Pseudokirchneriella subcapitata	ALGAE	Population	4.53	mg/L	A	EC50	72 hours	3	72	0	U.S.EPA Contract No.68-01-4646, Duluth, MN:9 p.	EnviroTox.v1	4-nitrophenol;nitrophenol, 4-;phenol, 4-nitro-;p-n
100027	4-Nitrophenol;4-Nitrophenol	Pseudokirchneriella subcapitata	ALGAE	Population	4.89	mg/L	A	EC50	96 hours	4	96	0	U.S.EPA Contract No.68-01-4646, Duluth, MN:9 p.	EnviroTox.v1	4-nitrophenol;nitrophenol, 4-;phenol, 4-nitro-;p-n
100027	4-Nitrophenol;4-Nitrophenol	Scenedesmus acutus var. acutus	ALGAE	Population	5	mg/L	A	EC40	9 days	9	216	0	Forschungsbericht 03 7293, Bundesminister fur Forschung und Technologie:	EnviroTox.v1	4-nitrophenol;nitrophenol, 4-;phenol, 4-nitro-;p-n
100027	4-Nitrophenol;4-Nitrophenol	Pseudokirchneriella subcapitata	ALGAE	Population	5.54	mg/L	A	EC50	48 hours	2	48	0	U.S.EPA Contract No.68-01-4646, Duluth, MN:9 p.	EnviroTox.v1	4-nitrophenol;nitrophenol, 4-;phenol, 4-nitro-;p-n
100027	4-Nitrophenol;4-Nitrophenol	Oncorhynchus mykiss	FISH	Growth	0.67	mg/L	C	NOEC	85 days	85	2040	0	Hodson,P.V., R. Parisella, B. Blunt, B. Gray, and K.L.E. Kaiser, . Quantitative Structure-Activity Relationships for Chronic Toxicity of Phenol, p-Chlorophenol, 2,4-Dichlorophenol, Pentachlorophenol, p-Nitrophenol, and 1,2,4-Trichlorobenzene to Early Life	EnviroTox.v1	4-nitrophenol;nitrophenol, 4-;phenol, 4-nitro-;p-nitrophenol;4-nitro-phenol;p-nitro-phenol;phenol, p-nitro-;4-nitrophenol (p-nitrophenol);p-nitrophenol ? ? ? ? ? ? ? ? ? ? ? ? ? ? ?;p-nitrophenol (mixed);(p-nitrophenol);hydroxy-4-nitrobenzene, 1-;phenol:
100027	4-Nitrophenol;4-Nitrophenol	Oryzias latipes	FISH	Mortality	1.1	mg/L	A	LC50	48 hours	2	48	0	Yoshioka,Y., Y. Ose, and T. Sato, . Correlation of the Five Test Methods to Assess Chemical Toxicity and Relation to Physical Properties	EnviroTox.v1	4-nitrophenol;nitrophenol, 4-;phenol, 4-nitro-;p-nitrophenol;4-nitro-phenol;p-nitro-phenol;phenol, p-nitro-;4-nitrophenol (p-nitrophenol);p-nitrophenol ? ? ? ? ? ? ? ? ? ? ? ? ? ? ?;p-nitrophenol (mixed);(p-nitrophenol);hydroxy-4-nitrobenzene, 1-;phenol:
100027	4-Nitrophenol;4-Nitrophenol	Oncorhynchus mykiss	FISH	Growth	1.16	mg/L	C	NOEC	14 days	14	336	0	Howe,G.E., L.L. Marking, T.D. Bills, M.A. Boogaard, and F.L.,Jr. Mayer, . Effects of Water Temperature on the Toxicity of 4-Nitrophenol and 2,4-Dinitrophenol to Developing Rainbow Trout (Oncorhynchus mykiss)	EnviroTox.v1	4-nitrophenol;nitrophenol, 4-;phenol, 4-nitro-;p-nitrophenol;4-nitro-phenol;p-nitro-phenol;phenol, p-nitro-;4-nitrophenol (p-nitrophenol);p-nitrophenol ? ? ? ? ? ? ? ? ? ? ? ? ? ? ?;p-nitrophenol (mixed);(p-nitrophenol);hydroxy-4-nitrobenzene, 1-;phenol:
100027	4-Nitrophenol;4-Nitrophenol	Rasbora heteromorpha	FISH	Mortality: Effect expressed as % death or % survival. If the author defines criteria used to determine that the organism was dead, then identifies the effect as a lethal effect, MOR will be coded in the effect field.	13.5	mg/L	A	LC50	4 days	4	96	0	Vykusova, B., and Z. Svobodova, 1990. Acute Toxicity of Standards to Fish (Akutni Toxicita Standardu pro Ryby), Bul.V.U.R.H.Vodnany 26(3):15-20 (CZE) (ENG ABS)	EnviroTox.v1	4-Nitrophenol
100027	4-Nitrophenol;4-Nitrophenol	Rasbora heteromorpha	FISH	Mortality: Effect expressed as % death or % survival. If the author defines criteria used to determine that the organism was dead, then identifies the effect as a lethal effect, MOR will be coded in the effect field.	13.9	mg/L	A	LC50	4 days	4	96	0	Svobodova, Z., and B. Vykusova, 1988. Comparing the Sensitivity of Rainbow Trout and Rasbora heteromorpha to Various Toxic Substances (Porovnani Citlivosti Pstruha Duhoveho a Razbory Klinoskvrnne k Ruznym Cizorodym Latkam), Bul.V.U.R.H.Vodnany 24(2):14-19 (CZE) (ENG ABS)	EnviroTox.v1	4-Nitrophenol
100027	4-Nitrophenol;4-Nitrophenol	Ictalurus punctatus	FISH	Mortality: Effect expressed as % death or % survival. If the author defines criteria used to determine that the organism was dead, then identifies the effect as a lethal effect, MOR will be coded in the effect field.	15	mg/L	A	LC50	4 days	4	96	0	Holcombe, G.W., G.L. Phipps, M.L. Knuth, and T. Felhaber, 1984. The Acute Toxicity of Selected Substituted Phenols, Benzenes and Benzoic Acid Esters to Fathead Minnows Pimephales promelas, Environ.Pollut.Ser.A 35(4):367-381 (OECDG Data File)	EnviroTox.v1	4-Nitrophenol
100027	4-Nitrophenol;4-Nitrophenol	Atherinops affinis	FISH	Mortality: Effect expressed as % death or % survival. If the author defines criteria used to determine that the organism was dead, then identifies the effect as a lethal effect, MOR will be coded in the effect field.	21.65	mg/L	A	LC50	4 days	4	96	0	Hemmer, M.J., D.P. Middaugh, and V. Comparetta, 1992. Comparative Acute Sensitivity of Larval Topsmelt, Atherinops affinis, and Inland Silverside, Menidia beryllina, to 11 Chemicals, Environ.Toxicol.Chem. 11(3):401-408 (OECDG Data File)	EnviroTox.v1	4-Nitrophenol
100027	4-Nitrophenol;4-Nitrophenol	Cyprinodon variegatus	FISH	Mortality: Effect expressed as % death or % survival. If the author defines criteria used to determine that the organism was dead, then identifies the effect as a lethal effect, MOR will be coded in the effect field.	25.3	mg/L	A	LC50	4 days	4	96	0	Brecken-Folse, J.A., F.L. Mayer, L.E. Pedigo, and L.L. Marking, 1994. Acute Toxicity of 4-Nitrophenol, 2,4-Dinitrophenol, Terbufos and Trichlorfon to Grass Shrimp (Palaemonetes spp.) and Sheepshead Minnows (Cyprinodon variegatus) as Affected by Salinity and Temperature, Environ.Toxicol.Chem. 13(1):67-77	EnviroTox.v1	4-Nitrophenol
100027	4-Nitrophenol;4-Nitrophenol	Poecilia reticulata	FISH	Mortality: Effect expressed as % death or % survival. If the author defines criteria used to determine that the organism was dead, then identifies the effect as a lethal effect, MOR will be coded in the effect field.	25.8	mg/L	A	LC50	4 days	4	96	0	Vykusova, B., and Z. Svobodova, 1990. Acute Toxicity of Standards to Fish (Akutni Toxicita Standardu pro Ryby), Bul.V.U.R.H.Vodnany 26(3):15-20 (CZE) (ENG ABS)	EnviroTox.v1	4-Nitrophenol
100027	4-Nitrophenol;4-Nitrophenol	Oncorhynchus mykiss	FISH	Growth	1.16	mg/L	C	NOEC	21 days	21	504	0	Howe,G.E., L.L. Marking, T.D. Bills, M.A. Boogaard, and F.L.,Jr. Mayer, . Effects of Water Temperature on the Toxicity of 4-Nitrophenol and 2,4-Dinitrophenol to Developing Rainbow Trout (Oncorhynchus mykiss)	EnviroTox.v1	4-nitrophenol;nitrophenol, 4-;phenol, 4-nitro-;p-nitrophenol;4-nitro-phenol;p-nitro-phenol;phenol, p-nitro-;4-nitrophenol (p-nitrophenol);p-nitrophenol ? ? ? ? ? ? ? ? ? ? ? ? ? ? ?;p-nitrophenol (mixed);(p-nitrophenol);hydroxy-4-nitrobenzene, 1-;phenol:
100027	4-Nitrophenol;4-Nitrophenol	Oncorhynchus mykiss	FISH	Growth	1.16	mg/L	C	NOEC	28 days	28	672	0	Howe,G.E., L.L. Marking, T.D. Bills, M.A. Boogaard, and F.L.,Jr. Mayer, . Effects of Water Temperature on the Toxicity of 4-Nitrophenol and 2,4-Dinitrophenol to Developing Rainbow Trout (Oncorhynchus mykiss)	EnviroTox.v1	4-nitrophenol;nitrophenol, 4-;phenol, 4-nitro-;p-nitrophenol;4-nitro-phenol;p-nitro-phenol;phenol, p-nitro-;4-nitrophenol (p-nitrophenol);p-nitrophenol ? ? ? ? ? ? ? ? ? ? ? ? ? ? ?;p-nitrophenol (mixed);(p-nitrophenol);hydroxy-4-nitrobenzene, 1-;phenol:
100027	4-Nitrophenol;4-Nitrophenol	Oncorhynchus mykiss	FISH	Growth	1.16	mg/L	C	NOEC	30 days	30	720	0	Howe,G.E., L.L. Marking, T.D. Bills, M.A. Boogaard, and F.L.,Jr. Mayer, . Effects of Water Temperature on the Toxicity of 4-Nitrophenol and 2,4-Dinitrophenol to Developing Rainbow Trout (Oncorhynchus mykiss)	EnviroTox.v1	4-nitrophenol;nitrophenol, 4-;phenol, 4-nitro-;p-nitrophenol;4-nitro-phenol;p-nitro-phenol;phenol, p-nitro-;4-nitrophenol (p-nitrophenol);p-nitrophenol ? ? ? ? ? ? ? ? ? ? ? ? ? ? ?;p-nitrophenol (mixed);(p-nitrophenol);hydroxy-4-nitrobenzene, 1-;phenol:
100027	4-Nitrophenol;4-Nitrophenol	Oryzias latipes	FISH	Mortality	12	mg/L	A	LC50	24 hours	1	24	0	Tonogai,Y., S. Ogawa, Y. Ito, and M. Iwaida, . Actual Survey on TLM (Median Tolerance Limit) Values of Environmental Pollutants, Especially on Amines, Nitriles, Aromatic Nitrogen Compounds	EnviroTox.v1	4-nitrophenol;nitrophenol, 4-;phenol, 4-nitro-;p-nitrophenol;4-nitro-phenol;p-nitro-phenol;phenol, p-nitro-;4-nitrophenol (p-nitrophenol);p-nitrophenol ? ? ? ? ? ? ? ? ? ? ? ? ? ? ?;p-nitrophenol (mixed);(p-nitrophenol);hydroxy-4-nitrobenzene, 1-;phenol:
100027	4-Nitrophenol;4-Nitrophenol	Oncorhynchus mykiss	FISH	Mortality	13	mg/L	A	LC50	96 hours	4	96	0	U.S. Environmental Protection Agency, and Office of Pesticide Programs, . Pesticide Ecotoxicity Database (Formerly: Environmental Effects Database (EEDB))	EnviroTox.v1	4-nitrophenol;nitrophenol, 4-;phenol, 4-nitro-;p-nitrophenol;4-nitro-phenol;p-nitro-phenol;phenol, p-nitro-;4-nitrophenol (p-nitrophenol);p-nitrophenol ? ? ? ? ? ? ? ? ? ? ? ? ? ? ?;p-nitrophenol (mixed);(p-nitrophenol);hydroxy-4-nitrobenzene, 1-;phenol:
100027	4-Nitrophenol;4-Nitrophenol	Rasbora heteromorpha	FISH	Mortality	13.5	mg/L	A	LC50	48 hours	2	48	0	Vykusova,B., and Z. Svobodova, . Acute Toxicity of Standards to Fish (Akutni Toxicita Standardu pro Ryby)	EnviroTox.v1	4-nitrophenol;nitrophenol, 4-;phenol, 4-nitro-;p-nitrophenol;4-nitro-phenol;p-nitro-phenol;phenol, p-nitro-;4-nitrophenol (p-nitrophenol);p-nitrophenol ? ? ? ? ? ? ? ? ? ? ? ? ? ? ?;p-nitrophenol (mixed);(p-nitrophenol);hydroxy-4-nitrobenzene, 1-;phenol:
100027	4-Nitrophenol;4-Nitrophenol	Rasbora heteromorpha	FISH	Mortality	13.9	mg/L	A	LC50	48 hours	2	48	0	Svobodova,Z., and B. Vykusova, . Comparing the Sensitivity of Rainbow Trout and Rasbora heteromorpha to Various Toxic Substances (Porovnani Citlivosti Pstruha Duhoveho a Razbory Klinoskvrnne k Ruznym Cizorodym Latkam)	EnviroTox.v1	4-nitrophenol;nitrophenol, 4-;phenol, 4-nitro-;p-nitrophenol;4-nitro-phenol;p-nitro-phenol;phenol, p-nitro-;4-nitrophenol (p-nitrophenol);p-nitrophenol ? ? ? ? ? ? ? ? ? ? ? ? ? ? ?;p-nitrophenol (mixed);(p-nitrophenol);hydroxy-4-nitrobenzene, 1-;phenol:
100027	4-Nitrophenol;4-Nitrophenol	Ictalurus punctatus	FISH	Mortality	15	mg/L	A	LC50	24 hours	1	24	0	Holcombe,G.W., G.L. Phipps, M.L. Knuth, and T. Felhaber, . The Acute Toxicity of Selected Substituted Phenols, Benzenes and Benzoic Acid Esters to Fathead Minnows Pimephales promelas	EnviroTox.v1	4-nitrophenol;nitrophenol, 4-;phenol, 4-nitro-;p-nitrophenol;4-nitro-phenol;p-nitro-phenol;phenol, p-nitro-;4-nitrophenol (p-nitrophenol);p-nitrophenol ? ? ? ? ? ? ? ? ? ? ? ? ? ? ?;p-nitrophenol (mixed);(p-nitrophenol);hydroxy-4-nitrobenzene, 1-;phenol:
100027	4-Nitrophenol;4-Nitrophenol	Ictalurus punctatus	FISH	Mortality	15	mg/L	A	LC50	48 hours	2	48	0	Holcombe,G.W., G.L. Phipps, M.L. Knuth, and T. Felhaber, . The Acute Toxicity of Selected Substituted Phenols, Benzenes and Benzoic Acid Esters to Fathead Minnows Pimephales promelas	EnviroTox.v1	4-nitrophenol;nitrophenol, 4-;phenol, 4-nitro-;p-nitrophenol;4-nitro-phenol;p-nitro-phenol;phenol, p-nitro-;4-nitrophenol (p-nitrophenol);p-nitrophenol ? ? ? ? ? ? ? ? ? ? ? ? ? ? ?;p-nitrophenol (mixed);(p-nitrophenol);hydroxy-4-nitrobenzene, 1-;phenol:
100027	4-Nitrophenol;4-Nitrophenol	Oncorhynchus mykiss	FISH	Mortality	15.9	mg/L	A	LC50	48 hours	2	48	0	Vykusova,B., and Z. Svobodova, . Acute Toxicity of Standards to Fish (Akutni Toxicita Standardu pro Ryby)	EnviroTox.v1	4-nitrophenol;nitrophenol, 4-;phenol, 4-nitro-;p-nitrophenol;4-nitro-phenol;p-nitro-phenol;phenol, p-nitro-;4-nitrophenol (p-nitrophenol);p-nitrophenol ? ? ? ? ? ? ? ? ? ? ? ? ? ? ?;p-nitrophenol (mixed);(p-nitrophenol);hydroxy-4-nitrobenzene, 1-;phenol:
100027	4-Nitrophenol;4-Nitrophenol	Oncorhynchus mykiss	FISH	Mortality	2.2	mg/L	C	NOEC	28 days	28	672	0	Howe,G.E., L.L. Marking, T.D. Bills, M.A. Boogaard, and F.L.,Jr. Mayer, . Effects of Water Temperature on the Toxicity of 4-Nitrophenol and 2,4-Dinitrophenol to Developing Rainbow Trout (Oncorhynchus mykiss)	EnviroTox.v1	4-nitrophenol;nitrophenol, 4-;phenol, 4-nitro-;p-nitrophenol;4-nitro-phenol;p-nitro-phenol;phenol, p-nitro-;4-nitrophenol (p-nitrophenol);p-nitrophenol ? ? ? ? ? ? ? ? ? ? ? ? ? ? ?;p-nitrophenol (mixed);(p-nitrophenol);hydroxy-4-nitrobenzene, 1-;phenol:
100027	4-Nitrophenol;4-Nitrophenol	Oncorhynchus mykiss	FISH	Mortality	2.2	mg/L	C	NOEC	30 days	30	720	0	Howe,G.E., L.L. Marking, T.D. Bills, M.A. Boogaard, and F.L.,Jr. Mayer, . Effects of Water Temperature on the Toxicity of 4-Nitrophenol and 2,4-Dinitrophenol to Developing Rainbow Trout (Oncorhynchus mykiss)	EnviroTox.v1	4-nitrophenol;nitrophenol, 4-;phenol, 4-nitro-;p-nitrophenol;4-nitro-phenol;p-nitro-phenol;phenol, p-nitro-;4-nitrophenol (p-nitrophenol);p-nitrophenol ? ? ? ? ? ? ? ? ? ? ? ? ? ? ?;p-nitrophenol (mixed);(p-nitrophenol);hydroxy-4-nitrobenzene, 1-;phenol:
100027	4-Nitrophenol;4-Nitrophenol	Oncorhynchus mykiss	FISH	Growth	1.73	mg/L	C	NOEC	21 days	21	504	0	Howe,G.E., L.L. Marking, T.D. Bills, M.A. Boogaard, and F.L.,Jr. Mayer, . Effects of Water Temperature on the Toxicity of 4-Nitrophenol and 2,4-Dinitrophenol to Developing Rainbow Trout (Oncorhynchus mykiss)	EnviroTox.v1	4-nitrophenol;nitrophenol, 4-;phenol, 4-nitro-;p-nitrophenol;4-nitro-phenol;p-nitro-phenol;phenol, p-nitro-;4-nitrophenol (p-nitrophenol);p-nitrophenol ? ? ? ? ? ? ? ? ? ? ? ? ? ? ?;p-nitrophenol (mixed);(p-nitrophenol);hydroxy-4-nitrobenzene, 1-;phenol:
100027	4-Nitrophenol;4-Nitrophenol	Oncorhynchus mykiss	FISH	Growth	1.73	mg/L	C	NOEC	35 days	35	840	0	Howe,G.E., L.L. Marking, T.D. Bills, M.A. Boogaard, and F.L.,Jr. Mayer, . Effects of Water Temperature on the Toxicity of 4-Nitrophenol and 2,4-Dinitrophenol to Developing Rainbow Trout (Oncorhynchus mykiss)	EnviroTox.v1	4-nitrophenol;nitrophenol, 4-;phenol, 4-nitro-;p-nitrophenol;4-nitro-phenol;p-nitro-phenol;phenol, p-nitro-;4-nitrophenol (p-nitrophenol);p-nitrophenol ? ? ? ? ? ? ? ? ? ? ? ? ? ? ?;p-nitrophenol (mixed);(p-nitrophenol);hydroxy-4-nitrobenzene, 1-;phenol:
100027	4-Nitrophenol;4-Nitrophenol	Danio rerio	FISH	Mortality	10	mg/L	A	LC50	24 hours	1	24	0	Devillers,J., T. Meunier, and P. Chambon, . Usefulness of the Dosage-Effect-Time Relation in Ecotoxicology for the Determination of Different Chemical Classes of Toxicants (Interet de la Relation Dose-Effet-Temps en Ecotoxicologie pour la Determination de	EnviroTox.v1	4-nitrophenol;nitrophenol, 4-;phenol, 4-nitro-;p-nitrophenol;4-nitro-phenol;p-nitro-phenol;phenol, p-nitro-;4-nitrophenol (p-nitrophenol);p-nitrophenol ? ? ? ? ? ? ? ? ? ? ? ? ? ? ?;p-nitrophenol (mixed);(p-nitrophenol);hydroxy-4-nitrobenzene, 1-;phenol:
100027	4-Nitrophenol;4-Nitrophenol	Lepomis macrochirus	FISH	Mortality	12	mg/L	A	LC50	24 hours	1	24	0	Buccafusco,R.J., S.J. Ells, and G.A. LeBlanc, . Acute Toxicity of Priority Pollutants to Bluegill (Lepomis macrochirus)	EnviroTox.v1	4-nitrophenol;nitrophenol, 4-;phenol, 4-nitro-;p-nitrophenol;4-nitro-phenol;p-nitro-phenol;phenol, p-nitro-;4-nitrophenol (p-nitrophenol);p-nitrophenol ? ? ? ? ? ? ? ? ? ? ? ? ? ? ?;p-nitrophenol (mixed);(p-nitrophenol);hydroxy-4-nitrobenzene, 1-;phenol:
100027	4-Nitrophenol;4-Nitrophenol	Ictalurus punctatus	FISH	Mortality	15	mg/L	A	LC50	72 hours	3	72	0	Holcombe,G.W., G.L. Phipps, M.L. Knuth, and T. Felhaber, . The Acute Toxicity of Selected Substituted Phenols, Benzenes and Benzoic Acid Esters to Fathead Minnows Pimephales promelas	EnviroTox.v1	4-nitrophenol;nitrophenol, 4-;phenol, 4-nitro-;p-nitrophenol;4-nitro-phenol;p-nitro-phenol;phenol, p-nitro-;4-nitrophenol (p-nitrophenol);p-nitrophenol ? ? ? ? ? ? ? ? ? ? ? ? ? ? ?;p-nitrophenol (mixed);(p-nitrophenol);hydroxy-4-nitrobenzene, 1-;phenol:
100027	4-Nitrophenol;4-Nitrophenol	Ictalurus punctatus	FISH	Mortality	15	mg/L	A	LC50	96 hours	4	96	0	Holcombe,G.W., G.L. Phipps, M.L. Knuth, and T. Felhaber, . The Acute Toxicity of Selected Substituted Phenols, Benzenes and Benzoic Acid Esters to Fathead Minnows Pimephales promelas	EnviroTox.v1	4-nitrophenol;nitrophenol, 4-;phenol, 4-nitro-;p-nitrophenol;4-nitro-phenol;p-nitro-phenol;phenol, p-nitro-;4-nitrophenol (p-nitrophenol);p-nitrophenol ? ? ? ? ? ? ? ? ? ? ? ? ? ? ?;p-nitrophenol (mixed);(p-nitrophenol);hydroxy-4-nitrobenzene, 1-;phenol:
100027	4-Nitrophenol;4-Nitrophenol	Oncorhynchus mykiss	FISH	Mortality	15.1	mg/L	A	LC50	48 hours	2	48	0	Svobodova,Z., and B. Vykusova, . Comparing the Sensitivity of Rainbow Trout and Rasbora heteromorpha to Various Toxic Substances (Porovnani Citlivosti Pstruha Duhoveho a Razbory Klinoskvrnne k Ruznym Cizorodym Latkam)	EnviroTox.v1	4-nitrophenol;nitrophenol, 4-;phenol, 4-nitro-;p-nitrophenol;4-nitro-phenol;p-nitro-phenol;phenol, p-nitro-;4-nitrophenol (p-nitrophenol);p-nitrophenol ? ? ? ? ? ? ? ? ? ? ? ? ? ? ?;p-nitrophenol (mixed);(p-nitrophenol);hydroxy-4-nitrobenzene, 1-;phenol:
100027	4-Nitrophenol;4-Nitrophenol	Cyprinus carpio	FISH	Mortality	27.6	mg/L	A	LC50	48 hours	2	48	0	Vykusova,B., and Z. Svobodova, . Acute Toxicity of Standards to Fish (Akutni Toxicita Standardu pro Ryby)	EnviroTox.v1	4-nitrophenol;nitrophenol, 4-;phenol, 4-nitro-;p-nitrophenol;4-nitro-phenol;p-nitro-phenol;phenol, p-nitro-;4-nitrophenol (p-nitrophenol);p-nitrophenol ? ? ? ? ? ? ? ? ? ? ? ? ? ? ?;p-nitrophenol (mixed);(p-nitrophenol);hydroxy-4-nitrobenzene, 1-;phenol:
100027	4-Nitrophenol;4-Nitrophenol	Lepidocephalichthys guntea	FISH	Mortality	29	mg/L	A	LC50	48 hours	2	48	0	Sangli,A.B., and V.V. Kanabur, . Toxicity of Resorcinol and Nitrophenol to a Freshwater Fish Lepidocephalus guntea	EnviroTox.v1	4-nitrophenol;nitrophenol, 4-;phenol, 4-nitro-;p-nitrophenol;4-nitro-phenol;p-nitro-phenol;phenol, p-nitro-;4-nitrophenol (p-nitrophenol);p-nitrophenol ? ? ? ? ? ? ? ? ? ? ? ? ? ? ?;p-nitrophenol (mixed);(p-nitrophenol);hydroxy-4-nitrobenzene, 1-;phenol:
100027	4-Nitrophenol;4-Nitrophenol	Oncorhynchus mykiss	FISH	Mortality	3.38	mg/L	C	NOEC	21 days	21	504	0	Howe,G.E., L.L. Marking, T.D. Bills, M.A. Boogaard, and F.L.,Jr. Mayer, . Effects of Water Temperature on the Toxicity of 4-Nitrophenol and 2,4-Dinitrophenol to Developing Rainbow Trout (Oncorhynchus mykiss)	EnviroTox.v1	4-nitrophenol;nitrophenol, 4-;phenol, 4-nitro-;p-nitrophenol;4-nitro-phenol;p-nitro-phenol;phenol, p-nitro-;4-nitrophenol (p-nitrophenol);p-nitrophenol ? ? ? ? ? ? ? ? ? ? ? ? ? ? ?;p-nitrophenol (mixed);(p-nitrophenol);hydroxy-4-nitrobenzene, 1-;phenol:
100027	4-Nitrophenol;4-Nitrophenol	Oncorhynchus mykiss	FISH	Mortality	3.38	mg/L	C	NOEC	28 days	28	672	0	Howe,G.E., L.L. Marking, T.D. Bills, M.A. Boogaard, and F.L.,Jr. Mayer, . Effects of Water Temperature on the Toxicity of 4-Nitrophenol and 2,4-Dinitrophenol to Developing Rainbow Trout (Oncorhynchus mykiss)	EnviroTox.v1	4-nitrophenol;nitrophenol, 4-;phenol, 4-nitro-;p-nitrophenol;4-nitro-phenol;p-nitro-phenol;phenol, p-nitro-;4-nitrophenol (p-nitrophenol);p-nitrophenol ? ? ? ? ? ? ? ? ? ? ? ? ? ? ?;p-nitrophenol (mixed);(p-nitrophenol);hydroxy-4-nitrobenzene, 1-;phenol:
100027	4-Nitrophenol;4-Nitrophenol	Oncorhynchus mykiss	FISH	Mortality	3.38	mg/L	C	NOEC	30 days	30	720	0	Howe,G.E., L.L. Marking, T.D. Bills, M.A. Boogaard, and F.L.,Jr. Mayer, . Effects of Water Temperature on the Toxicity of 4-Nitrophenol and 2,4-Dinitrophenol to Developing Rainbow Trout (Oncorhynchus mykiss)	EnviroTox.v1	4-nitrophenol;nitrophenol, 4-;phenol, 4-nitro-;p-nitrophenol;4-nitro-phenol;p-nitro-phenol;phenol, p-nitro-;4-nitrophenol (p-nitrophenol);p-nitrophenol ? ? ? ? ? ? ? ? ? ? ? ? ? ? ?;p-nitrophenol (mixed);(p-nitrophenol);hydroxy-4-nitrobenzene, 1-;phenol:
100027	4-Nitrophenol;4-Nitrophenol	Oncorhynchus mykiss	FISH	Mortality	3.4	mg/L	C	NOEC	21 days	21	504	0	Howe,G.E., L.L. Marking, T.D. Bills, M.A. Boogaard, and F.L.,Jr. Mayer, . Effects of Water Temperature on the Toxicity of 4-Nitrophenol and 2,4-Dinitrophenol to Developing Rainbow Trout (Oncorhynchus mykiss)	EnviroTox.v1	4-nitrophenol;nitrophenol, 4-;phenol, 4-nitro-;p-nitrophenol;4-nitro-phenol;p-nitro-phenol;phenol, p-nitro-;4-nitrophenol (p-nitrophenol);p-nitrophenol ? ? ? ? ? ? ? ? ? ? ? ? ? ? ?;p-nitrophenol (mixed);(p-nitrophenol);hydroxy-4-nitrobenzene, 1-;phenol:
100027	4-Nitrophenol;4-Nitrophenol	Oncorhynchus mykiss	FISH	Growth	3.4	mg/L	C	NOEC	28 days	28	672	0	Howe,G.E., L.L. Marking, T.D. Bills, M.A. Boogaard, and F.L.,Jr. Mayer, . Effects of Water Temperature on the Toxicity of 4-Nitrophenol and 2,4-Dinitrophenol to Developing Rainbow Trout (Oncorhynchus mykiss)	EnviroTox.v1	4-nitrophenol;nitrophenol, 4-;phenol, 4-nitro-;p-nitrophenol;4-nitro-phenol;p-nitro-phenol;phenol, p-nitro-;4-nitrophenol (p-nitrophenol);p-nitrophenol ? ? ? ? ? ? ? ? ? ? ? ? ? ? ?;p-nitrophenol (mixed);(p-nitrophenol);hydroxy-4-nitrobenzene, 1-;phenol:
100027	4-Nitrophenol;4-Nitrophenol	Oncorhynchus mykiss	FISH	Mortality	3.4	mg/L	C	NOEC	28 days	28	672	0	Howe,G.E., L.L. Marking, T.D. Bills, M.A. Boogaard, and F.L.,Jr. Mayer, . Effects of Water Temperature on the Toxicity of 4-Nitrophenol and 2,4-Dinitrophenol to Developing Rainbow Trout (Oncorhynchus mykiss)	EnviroTox.v1	4-nitrophenol;nitrophenol, 4-;phenol, 4-nitro-;p-nitrophenol;4-nitro-phenol;p-nitro-phenol;phenol, p-nitro-;4-nitrophenol (p-nitrophenol);p-nitrophenol ? ? ? ? ? ? ? ? ? ? ? ? ? ? ?;p-nitrophenol (mixed);(p-nitrophenol);hydroxy-4-nitrobenzene, 1-;phenol:
100027	4-Nitrophenol;4-Nitrophenol	Oncorhynchus mykiss	FISH	Mortality	3.4	mg/L	C	NOEC	35 days	35	840	0	Howe,G.E., L.L. Marking, T.D. Bills, M.A. Boogaard, and F.L.,Jr. Mayer, . Effects of Water Temperature on the Toxicity of 4-Nitrophenol and 2,4-Dinitrophenol to Developing Rainbow Trout (Oncorhynchus mykiss)	EnviroTox.v1	4-nitrophenol;nitrophenol, 4-;phenol, 4-nitro-;p-nitrophenol;4-nitro-phenol;p-nitro-phenol;phenol, p-nitro-;4-nitrophenol (p-nitrophenol);p-nitrophenol ? ? ? ? ? ? ? ? ? ? ? ? ? ? ?;p-nitrophenol (mixed);(p-nitrophenol);hydroxy-4-nitrobenzene, 1-;phenol:
100027	4-Nitrophenol;4-Nitrophenol	Oncorhynchus mykiss	FISH	Mortality	3.4	mg/L	C	NOEC	42 days	42	1008	0	Howe,G.E., L.L. Marking, T.D. Bills, M.A. Boogaard, and F.L.,Jr. Mayer, . Effects of Water Temperature on the Toxicity of 4-Nitrophenol and 2,4-Dinitrophenol to Developing Rainbow Trout (Oncorhynchus mykiss)	EnviroTox.v1	4-nitrophenol;nitrophenol, 4-;phenol, 4-nitro-;p-nitrophenol;4-nitro-phenol;p-nitro-phenol;phenol, p-nitro-;4-nitrophenol (p-nitrophenol);p-nitrophenol ? ? ? ? ? ? ? ? ? ? ? ? ? ? ?;p-nitrophenol (mixed);(p-nitrophenol);hydroxy-4-nitrobenzene, 1-;phenol:
100027	4-Nitrophenol;4-Nitrophenol	Oncorhynchus mykiss	FISH	Mortality	3.4	mg/L	C	NOEC	49 days	49	1176	0	Howe,G.E., L.L. Marking, T.D. Bills, M.A. Boogaard, and F.L.,Jr. Mayer, . Effects of Water Temperature on the Toxicity of 4-Nitrophenol and 2,4-Dinitrophenol to Developing Rainbow Trout (Oncorhynchus mykiss)	EnviroTox.v1	4-nitrophenol;nitrophenol, 4-;phenol, 4-nitro-;p-nitrophenol;4-nitro-phenol;p-nitro-phenol;phenol, p-nitro-;4-nitrophenol (p-nitrophenol);p-nitrophenol ? ? ? ? ? ? ? ? ? ? ? ? ? ? ?;p-nitrophenol (mixed);(p-nitrophenol);hydroxy-4-nitrobenzene, 1-;phenol:
100027	4-Nitrophenol;4-Nitrophenol	Oncorhynchus mykiss	FISH	Mortality	3.4	mg/L	C	NOEC	56 days	56	1344	0	Howe,G.E., L.L. Marking, T.D. Bills, M.A. Boogaard, and F.L.,Jr. Mayer, . Effects of Water Temperature on the Toxicity of 4-Nitrophenol and 2,4-Dinitrophenol to Developing Rainbow Trout (Oncorhynchus mykiss)	EnviroTox.v1	4-nitrophenol;nitrophenol, 4-;phenol, 4-nitro-;p-nitrophenol;4-nitro-phenol;p-nitro-phenol;phenol, p-nitro-;4-nitrophenol (p-nitrophenol);p-nitrophenol ? ? ? ? ? ? ? ? ? ? ? ? ? ? ?;p-nitrophenol (mixed);(p-nitrophenol);hydroxy-4-nitrobenzene, 1-;phenol:
100027	4-Nitrophenol;4-Nitrophenol	Oncorhynchus mykiss	FISH	Mortality	3.4	mg/L	C	NOEC	60 days	60	1440	0	Howe,G.E., L.L. Marking, T.D. Bills, M.A. Boogaard, and F.L.,Jr. Mayer, . Effects of Water Temperature on the Toxicity of 4-Nitrophenol and 2,4-Dinitrophenol to Developing Rainbow Trout (Oncorhynchus mykiss)	EnviroTox.v1	4-nitrophenol;nitrophenol, 4-;phenol, 4-nitro-;p-nitrophenol;4-nitro-phenol;p-nitro-phenol;phenol, p-nitro-;4-nitrophenol (p-nitrophenol);p-nitrophenol ? ? ? ? ? ? ? ? ? ? ? ? ? ? ?;p-nitrophenol (mixed);(p-nitrophenol);hydroxy-4-nitrobenzene, 1-;phenol:
100027	4-Nitrophenol;4-Nitrophenol	Oncorhynchus mykiss	FISH	Mortality	3.8	mg/L	A	LC50	96 hours	4	96	0	Howe,G.E., L.L. Marking, T.D. Bills, J.J. Rach, and F.L.,Jr. Mayer, . Effects of Water Temperature and pH on Toxicity of Terbufos, Trichlorfon, 4-Nitrophenol and 2,4-Dinitrophenol to the Amphipod Gammarus pseudolimnaeus and Rainbow Trout (Oncorhynchus myk	EnviroTox.v1	4-nitrophenol;nitrophenol, 4-;phenol, 4-nitro-;p-nitrophenol;4-nitro-phenol;p-nitro-phenol;phenol, p-nitro-;4-nitrophenol (p-nitrophenol);p-nitrophenol ? ? ? ? ? ? ? ? ? ? ? ? ? ? ?;p-nitrophenol (mixed);(p-nitrophenol);hydroxy-4-nitrobenzene, 1-;phenol:
100027	4-Nitrophenol;4-Nitrophenol	Pimephales promelas	FISH	Mortality	30.4	mg/L	A	LC50	96 hours	4	96	0	Broderius,S.J., M.D. Kahl, and M.D. Hoglund, . Use of Joint Toxic Response to Define the Primary Mode of Toxic Action for Diverse Industrial Organic Chemicals	EnviroTox.v1	4-nitrophenol;nitrophenol, 4-;phenol, 4-nitro-;p-nitrophenol;4-nitro-phenol;p-nitro-phenol;phenol, p-nitro-;4-nitrophenol (p-nitrophenol);p-nitrophenol ? ? ? ? ? ? ? ? ? ? ? ? ? ? ?;p-nitrophenol (mixed);(p-nitrophenol);hydroxy-4-nitrobenzene, 1-;phenol:
100027	4-Nitrophenol;4-Nitrophenol	Lepidocephalichthys guntea	FISH	Mortality	31	mg/L	A	LC50	24 hours	1	24	0	Sangli,A.B., and V.V. Kanabur, . Toxicity of Resorcinol and Nitrophenol to a Freshwater Fish Lepidocephalus guntea	EnviroTox.v1	4-nitrophenol;nitrophenol, 4-;phenol, 4-nitro-;p-nitrophenol;4-nitro-phenol;p-nitro-phenol;phenol, p-nitro-;4-nitrophenol (p-nitrophenol);p-nitrophenol ? ? ? ? ? ? ? ? ? ? ? ? ? ? ?;p-nitrophenol (mixed);(p-nitrophenol);hydroxy-4-nitrobenzene, 1-;phenol:
100027	4-Nitrophenol;4-Nitrophenol	Pimephales promelas	FISH	Mortality	33.8	mg/L	A	LC50	96 hours	4	96	0	Broderius,S.J., M.D. Kahl, and M.D. Hoglund, . Use of Joint Toxic Response to Define the Primary Mode of Toxic Action for Diverse Industrial Organic Chemicals	EnviroTox.v1	4-nitrophenol;nitrophenol, 4-;phenol, 4-nitro-;p-nitrophenol;4-nitro-phenol;p-nitro-phenol;phenol, p-nitro-;4-nitrophenol (p-nitrophenol);p-nitrophenol ? ? ? ? ? ? ? ? ? ? ? ? ? ? ?;p-nitrophenol (mixed);(p-nitrophenol);hydroxy-4-nitrobenzene, 1-;phenol:
100027	4-Nitrophenol;4-Nitrophenol	Pimephales promelas	FISH	Mortality	37.3	mg/L	A	LC50	96 hours	4	96	0	Geiger,D.L., C.E. Northcott, D.J. Call, and L.T. Brooke, . Acute Toxicities of Organic Chemicals to Fathead Minnows (Pimephales promelas), Volume II	EnviroTox.v1	4-nitrophenol;nitrophenol, 4-;phenol, 4-nitro-;p-nitrophenol;4-nitro-phenol;p-nitro-phenol;phenol, p-nitro-;4-nitrophenol (p-nitrophenol);p-nitrophenol ? ? ? ? ? ? ? ? ? ? ? ? ? ? ?;p-nitrophenol (mixed);(p-nitrophenol);hydroxy-4-nitrobenzene, 1-;phenol:
100027	4-Nitrophenol;4-Nitrophenol	Oncorhynchus mykiss	FISH	Mortality	4.5	mg/L	A	LC50	96 hours	4	96	0	U.S. Environmental Protection Agency, and Office of Pesticide Programs, . Pesticide Ecotoxicity Database (Formerly: Environmental Effects Database (EEDB))	EnviroTox.v1	4-nitrophenol;nitrophenol, 4-;phenol, 4-nitro-;p-nitrophenol;4-nitro-phenol;p-nitro-phenol;phenol, p-nitro-;4-nitrophenol (p-nitrophenol);p-nitrophenol ? ? ? ? ? ? ? ? ? ? ? ? ? ? ?;p-nitrophenol (mixed);(p-nitrophenol);hydroxy-4-nitrobenzene, 1-;phenol:
100027	4-Nitrophenol;4-Nitrophenol	Oncorhynchus mykiss	FISH	Mortality	4.82	mg/L	A	LC50	96 hours	4	96	0	Howe,G.E., L.L. Marking, T.D. Bills, J.J. Rach, and F.L.,Jr. Mayer, . Effects of Water Temperature and pH on Toxicity of Terbufos, Trichlorfon, 4-Nitrophenol and 2,4-Dinitrophenol to the Amphipod Gammarus pseudolimnaeus and Rainbow Trout (Oncorhynchus myk	EnviroTox.v1	4-nitrophenol;nitrophenol, 4-;phenol, 4-nitro-;p-nitrophenol;4-nitro-phenol;p-nitro-phenol;phenol, p-nitro-;4-nitrophenol (p-nitrophenol);p-nitrophenol ? ? ? ? ? ? ? ? ? ? ? ? ? ? ?;p-nitrophenol (mixed);(p-nitrophenol);hydroxy-4-nitrobenzene, 1-;phenol:
100027	4-Nitrophenol;4-Nitrophenol	Pimephales promelas	FISH	Mortality	41	mg/L	A	LC50	96 hours	4	96	0	Holcombe,G.W., G.L. Phipps, M.L. Knuth, and T. Felhaber, . The Acute Toxicity of Selected Substituted Phenols, Benzenes and Benzoic Acid Esters to Fathead Minnows Pimephales promelas	EnviroTox.v1	4-nitrophenol;nitrophenol, 4-;phenol, 4-nitro-;p-nitrophenol;4-nitro-phenol;p-nitro-phenol;phenol, p-nitro-;4-nitrophenol (p-nitrophenol);p-nitrophenol ? ? ? ? ? ? ? ? ? ? ? ? ? ? ?;p-nitrophenol (mixed);(p-nitrophenol);hydroxy-4-nitrobenzene, 1-;phenol:
100027	4-Nitrophenol;4-Nitrophenol	Pimephales promelas	FISH	Mortality	44.1	mg/L	A	LC50	72 hours	3	72	0	Holcombe,G.W., G.L. Phipps, M.L. Knuth, and T. Felhaber, . The Acute Toxicity of Selected Substituted Phenols, Benzenes and Benzoic Acid Esters to Fathead Minnows Pimephales promelas	EnviroTox.v1	4-nitrophenol;nitrophenol, 4-;phenol, 4-nitro-;p-nitrophenol;4-nitro-phenol;p-nitro-phenol;phenol, p-nitro-;4-nitrophenol (p-nitrophenol);p-nitrophenol ? ? ? ? ? ? ? ? ? ? ? ? ? ? ?;p-nitrophenol (mixed);(p-nitrophenol);hydroxy-4-nitrobenzene, 1-;phenol:
100027	4-Nitrophenol;4-Nitrophenol	Oncorhynchus mykiss	FISH	Mortality	5.31	mg/L	C	NOEC	14 days	14	336	0	Howe,G.E., L.L. Marking, T.D. Bills, M.A. Boogaard, and F.L.,Jr. Mayer, . Effects of Water Temperature on the Toxicity of 4-Nitrophenol and 2,4-Dinitrophenol to Developing Rainbow Trout (Oncorhynchus mykiss)	EnviroTox.v1	4-nitrophenol;nitrophenol, 4-;phenol, 4-nitro-;p-nitrophenol;4-nitro-phenol;p-nitro-phenol;phenol, p-nitro-;4-nitrophenol (p-nitrophenol);p-nitrophenol ? ? ? ? ? ? ? ? ? ? ? ? ? ? ?;p-nitrophenol (mixed);(p-nitrophenol);hydroxy-4-nitrobenzene, 1-;phenol:
100027	4-Nitrophenol;4-Nitrophenol	Danio rerio	FISH	Mortality	5.6	mg/L	A	LC50	96 hours	4	96	0	Bresch,H., . Investigation of the Long-Term Action of Xenobiotics on Fish with Special Regard to Reproduction	EnviroTox.v1	4-nitrophenol;nitrophenol, 4-;phenol, 4-nitro-;p-nitrophenol;4-nitro-phenol;p-nitro-phenol;phenol, p-nitro-;4-nitrophenol (p-nitrophenol);p-nitrophenol ? ? ? ? ? ? ? ? ? ? ? ? ? ? ?;p-nitrophenol (mixed);(p-nitrophenol);hydroxy-4-nitrobenzene, 1-;phenol:
100027	4-Nitrophenol;4-Nitrophenol	Oncorhynchus mykiss	FISH	Mortality	5.6	mg/L	C	NOEL	96 hours	4	96	0	U.S. Environmental Protection Agency, and Office of Pesticide Programs, . Pesticide Ecotoxicity Database (Formerly: Environmental Effects Database (EEDB))	EnviroTox.v1	4-nitrophenol;nitrophenol, 4-;phenol, 4-nitro-;p-nitrophenol;4-nitro-phenol;p-nitro-phenol;phenol, p-nitro-;4-nitrophenol (p-nitrophenol);p-nitrophenol ? ? ? ? ? ? ? ? ? ? ? ? ? ? ?;p-nitrophenol (mixed);(p-nitrophenol);hydroxy-4-nitrobenzene, 1-;phenol:
100027	4-Nitrophenol;4-Nitrophenol	Pimephales promelas	FISH	Mortality	50	mg/L	A	LC50	8 days	8	192	0	Phipps,G.L., G.W. Holcombe, and J.T. Fiandt, . Acute Toxicity of Phenol and Substituted Phenols to the Fathead Minnow	EnviroTox.v1	4-nitrophenol;nitrophenol, 4-;phenol, 4-nitro-;p-nitrophenol;4-nitro-phenol;p-nitro-phenol;phenol, p-nitro-;4-nitrophenol (p-nitrophenol);p-nitrophenol ? ? ? ? ? ? ? ? ? ? ? ? ? ? ?;p-nitrophenol (mixed);(p-nitrophenol);hydroxy-4-nitrobenzene, 1-;phenol:
100027	4-Nitrophenol;4-Nitrophenol	Pimephales promelas	FISH	Mortality	53.5	mg/L	A	LC50	96 hours	4	96	0	U.S. Environmental Protection Agency, and Office of Pesticide Programs, . Pesticide Ecotoxicity Database (Formerly: Environmental Effects Database (EEDB))	EnviroTox.v1	4-nitrophenol;nitrophenol, 4-;phenol, 4-nitro-;p-nitrophenol;4-nitro-phenol;p-nitro-phenol;phenol, p-nitro-;4-nitrophenol (p-nitrophenol);p-nitrophenol ? ? ? ? ? ? ? ? ? ? ? ? ? ? ?;p-nitrophenol (mixed);(p-nitrophenol);hydroxy-4-nitrobenzene, 1-;phenol:
100027	4-Nitrophenol;4-Nitrophenol	Pimephales promelas	FISH	Mortality	54.4	mg/L	A	LC50	48 hours	2	48	0	Holcombe,G.W., G.L. Phipps, M.L. Knuth, and T. Felhaber, . The Acute Toxicity of Selected Substituted Phenols, Benzenes and Benzoic Acid Esters to Fathead Minnows Pimephales promelas	EnviroTox.v1	4-nitrophenol;nitrophenol, 4-;phenol, 4-nitro-;p-nitrophenol;4-nitro-phenol;p-nitro-phenol;phenol, p-nitro-;4-nitrophenol (p-nitrophenol);p-nitrophenol ? ? ? ? ? ? ? ? ? ? ? ? ? ? ?;p-nitrophenol (mixed);(p-nitrophenol);hydroxy-4-nitrobenzene, 1-;phenol:
100027	4-Nitrophenol;4-Nitrophenol	Pimephales promelas	FISH	Mortality	58.6	mg/L	A	LC50	96 hours	4	96	0	Geiger,D.L., C.E. Northcott, D.J. Call, and L.T. Brooke, . Acute Toxicities of Organic Chemicals to Fathead Minnows (Pimephales promelas), Volume II	EnviroTox.v1	4-nitrophenol;nitrophenol, 4-;phenol, 4-nitro-;p-nitrophenol;4-nitro-phenol;p-nitro-phenol;phenol, p-nitro-;4-nitrophenol (p-nitrophenol);p-nitrophenol ? ? ? ? ? ? ? ? ? ? ? ? ? ? ?;p-nitrophenol (mixed);(p-nitrophenol);hydroxy-4-nitrobenzene, 1-;phenol:
100027	4-Nitrophenol;4-Nitrophenol	Pimephales promelas	FISH	Mortality	59	mg/L	A	LC50	96 hours	4	96	0	Phipps,G.L., G.W. Holcombe, and J.T. Fiandt, . Acute Toxicity of Phenol and Substituted Phenols to the Fathead Minnow	EnviroTox.v1	4-nitrophenol;nitrophenol, 4-;phenol, 4-nitro-;p-nitrophenol;4-nitro-phenol;p-nitro-phenol;phenol, p-nitro-;4-nitrophenol (p-nitrophenol);p-nitrophenol ? ? ? ? ? ? ? ? ? ? ? ? ? ? ?;p-nitrophenol (mixed);(p-nitrophenol);hydroxy-4-nitrobenzene, 1-;phenol:
100027	4-Nitrophenol;4-Nitrophenol	Lepomis macrochirus	FISH	Mortality	6.6	mg/L	A	LC50	96 hours	4	96	0	U.S. Environmental Protection Agency, and Office of Pesticide Programs, . Pesticide Ecotoxicity Database (Formerly: Environmental Effects Database (EEDB))	EnviroTox.v1	4-nitrophenol;nitrophenol, 4-;phenol, 4-nitro-;p-nitrophenol;4-nitro-phenol;p-nitro-phenol;phenol, p-nitro-;4-nitrophenol (p-nitrophenol);p-nitrophenol ? ? ? ? ? ? ? ? ? ? ? ? ? ? ?;p-nitrophenol (mixed);(p-nitrophenol);hydroxy-4-nitrobenzene, 1-;phenol:
100027	4-Nitrophenol;4-Nitrophenol	Oncorhynchus mykiss	FISH	Mortality	6.81	mg/L	C	NOEC	7 days	7	168	0	Howe,G.E., L.L. Marking, T.D. Bills, M.A. Boogaard, and F.L.,Jr. Mayer, . Effects of Water Temperature on the Toxicity of 4-Nitrophenol and 2,4-Dinitrophenol to Developing Rainbow Trout (Oncorhynchus mykiss)	EnviroTox.v1	4-nitrophenol;nitrophenol, 4-;phenol, 4-nitro-;p-nitrophenol;4-nitro-phenol;p-nitro-phenol;phenol, p-nitro-;4-nitrophenol (p-nitrophenol);p-nitrophenol ? ? ? ? ? ? ? ? ? ? ? ? ? ? ?;p-nitrophenol (mixed);(p-nitrophenol);hydroxy-4-nitrobenzene, 1-;phenol:
100027	4-Nitrophenol;4-Nitrophenol	Pimephales promelas	FISH	Mortality	62	mg/L	A	LC50	96 hours	4	96	0	Phipps,G.L., G.W. Holcombe, and J.T. Fiandt, . Acute Toxicity of Phenol and Substituted Phenols to the Fathead Minnow	EnviroTox.v1	4-nitrophenol;nitrophenol, 4-;phenol, 4-nitro-;p-nitrophenol;4-nitro-phenol;p-nitro-phenol;phenol, p-nitro-;4-nitrophenol (p-nitrophenol);p-nitrophenol ? ? ? ? ? ? ? ? ? ? ? ? ? ? ?;p-nitrophenol (mixed);(p-nitrophenol);hydroxy-4-nitrobenzene, 1-;phenol:
100027	4-Nitrophenol;4-Nitrophenol	Pimephales promelas	FISH	Mortality	64.6	mg/L	A	LC50	24 hours	1	24	0	Holcombe,G.W., G.L. Phipps, M.L. Knuth, and T. Felhaber, . The Acute Toxicity of Selected Substituted Phenols, Benzenes and Benzoic Acid Esters to Fathead Minnows Pimephales promelas	EnviroTox.v1	4-nitrophenol;nitrophenol, 4-;phenol, 4-nitro-;p-nitrophenol;4-nitro-phenol;p-nitro-phenol;phenol, p-nitro-;4-nitrophenol (p-nitrophenol);p-nitrophenol ? ? ? ? ? ? ? ? ? ? ? ? ? ? ?;p-nitrophenol (mixed);(p-nitrophenol);hydroxy-4-nitrobenzene, 1-;phenol:
100027	4-Nitrophenol;4-Nitrophenol	Oryzias latipes	FISH	Mortality	7	mg/L	A	LC50	48 hours	2	48	0	Tonogai,Y., S. Ogawa, Y. Ito, and M. Iwaida, . Actual Survey on TLM (Median Tolerance Limit) Values of Environmental Pollutants, Especially on Amines, Nitriles, Aromatic Nitrogen Compounds	EnviroTox.v1	4-nitrophenol;nitrophenol, 4-;phenol, 4-nitro-;p-nitrophenol;4-nitro-phenol;p-nitro-phenol;phenol, p-nitro-;4-nitrophenol (p-nitrophenol);p-nitrophenol ? ? ? ? ? ? ? ? ? ? ? ? ? ? ?;p-nitrophenol (mixed);(p-nitrophenol);hydroxy-4-nitrobenzene, 1-;phenol:
100027	4-Nitrophenol;4-Nitrophenol	Oncorhynchus mykiss	FISH	Mortality	7.07	mg/L	A	LC50	96 hours	4	96	0	Howe,G.E., L.L. Marking, T.D. Bills, J.J. Rach, and F.L.,Jr. Mayer, . Effects of Water Temperature and pH on Toxicity of Terbufos, Trichlorfon, 4-Nitrophenol and 2,4-Dinitrophenol to the Amphipod Gammarus pseudolimnaeus and Rainbow Trout (Oncorhynchus myk	EnviroTox.v1	4-nitrophenol;nitrophenol, 4-;phenol, 4-nitro-;p-nitrophenol;4-nitro-phenol;p-nitro-phenol;phenol, p-nitro-;4-nitrophenol (p-nitrophenol);p-nitrophenol ? ? ? ? ? ? ? ? ? ? ? ? ? ? ?;p-nitrophenol (mixed);(p-nitrophenol);hydroxy-4-nitrobenzene, 1-;phenol:
100027	4-Nitrophenol;4-Nitrophenol	Oncorhynchus mykiss	FISH	Mortality	7.2	mg/L	C	NOEC	14 days	14	336	0	Howe,G.E., L.L. Marking, T.D. Bills, M.A. Boogaard, and F.L.,Jr. Mayer, . Effects of Water Temperature on the Toxicity of 4-Nitrophenol and 2,4-Dinitrophenol to Developing Rainbow Trout (Oncorhynchus mykiss)	EnviroTox.v1	4-nitrophenol;nitrophenol, 4-;phenol, 4-nitro-;p-nitrophenol;4-nitro-phenol;p-nitro-phenol;phenol, p-nitro-;4-nitrophenol (p-nitrophenol);p-nitrophenol ? ? ? ? ? ? ? ? ? ? ? ? ? ? ?;p-nitrophenol (mixed);(p-nitrophenol);hydroxy-4-nitrobenzene, 1-;phenol:
100027	4-Nitrophenol;4-Nitrophenol	Oncorhynchus mykiss	FISH	Mortality	7.23	mg/L	C	NOEC	14 days	14	336	0	Howe,G.E., L.L. Marking, T.D. Bills, M.A. Boogaard, and F.L.,Jr. Mayer, . Effects of Water Temperature on the Toxicity of 4-Nitrophenol and 2,4-Dinitrophenol to Developing Rainbow Trout (Oncorhynchus mykiss)	EnviroTox.v1	4-nitrophenol;nitrophenol, 4-;phenol, 4-nitro-;p-nitrophenol;4-nitro-phenol;p-nitro-phenol;phenol, p-nitro-;4-nitrophenol (p-nitrophenol);p-nitrophenol ? ? ? ? ? ? ? ? ? ? ? ? ? ? ?;p-nitrophenol (mixed);(p-nitrophenol);hydroxy-4-nitrobenzene, 1-;phenol:
100027	4-Nitrophenol;4-Nitrophenol	Oncorhynchus mykiss	FISH	Mortality	7.93	mg/L	A	LC50	96 hours	4	96	0	Hodson,P.V., D.G. Dixon, and K.L.E. Kaiser, . Measurement of Median Lethal Dose as a Rapid Indication of Contaminant Toxicity to Fish	EnviroTox.v1	4-nitrophenol;nitrophenol, 4-;phenol, 4-nitro-;p-nitrophenol;4-nitro-phenol;p-nitro-phenol;phenol, p-nitro-;4-nitrophenol (p-nitrophenol);p-nitrophenol ? ? ? ? ? ? ? ? ? ? ? ? ? ? ?;p-nitrophenol (mixed);(p-nitrophenol);hydroxy-4-nitrobenzene, 1-;phenol:
100027	4-Nitrophenol;4-Nitrophenol	Oncorhynchus mykiss	FISH	Mortality	78.9	mg/L	A	LC50	96 hours	4	96	0	Howe,G.E., L.L. Marking, T.D. Bills, J.J. Rach, and F.L.,Jr. Mayer, . Effects of Water Temperature and pH on Toxicity of Terbufos, Trichlorfon, 4-Nitrophenol and 2,4-Dinitrophenol to the Amphipod Gammarus pseudolimnaeus and Rainbow Trout (Oncorhynchus myk	EnviroTox.v1	4-nitrophenol;nitrophenol, 4-;phenol, 4-nitro-;p-nitrophenol;4-nitro-phenol;p-nitro-phenol;phenol, p-nitro-;4-nitrophenol (p-nitrophenol);p-nitrophenol ? ? ? ? ? ? ? ? ? ? ? ? ? ? ?;p-nitrophenol (mixed);(p-nitrophenol);hydroxy-4-nitrobenzene, 1-;phenol:
100027	4-Nitrophenol;4-Nitrophenol	Daphnia magna	INVERT	Intoxication	10	mg/L	A	EC50	24 hours	1	24	0	Devillers,J., T. Meunier, and P. Chambon, . Usefulness of the Dosage-Effect-Time Relation in Ecotoxicology for the Determination of Different Chemical Classes of Toxicants (Interet de la Relation Dose-Effet-Temps en Ecotoxicologie pour la Determination de	EnviroTox.v1	4-nitrophenol;nitrophenol, 4-;phenol, 4-nitro-;p-nitrophenol;4-nitro-phenol;p-nitro-phenol;phenol, p-nitro-;4-nitrophenol (p-nitrophenol);p-nitrophenol ? ? ? ? ? ? ? ? ? ? ? ? ? ? ?;p-nitrophenol (mixed);(p-nitrophenol);hydroxy-4-nitrobenzene, 1-;phenol:
100027	4-Nitrophenol;4-Nitrophenol	Daphnia magna	INVERT	Intoxication	11	mg/L	A	EC50	24 hours	1	24	0	Kuhn,R., M. Pattard, K.D. Pernak, and A. Winter, . Results of the Harmful Effects of Selected Water Pollutants (Anilines, Phenols, Aliphatic Compounds) to Daphnia magna	EnviroTox.v1	4-nitrophenol;nitrophenol, 4-;phenol, 4-nitro-;p-nitrophenol;4-nitro-phenol;p-nitro-phenol;phenol, p-nitro-;4-nitrophenol (p-nitrophenol);p-nitrophenol ? ? ? ? ? ? ? ? ? ? ? ? ? ? ?;p-nitrophenol (mixed);(p-nitrophenol);hydroxy-4-nitrobenzene, 1-;phenol:
100027	4-Nitrophenol;4-Nitrophenol	Daphnia magna	INVERT	Mortality	11.8	mg/L	A	LC50	48 hours	2	48	0	Kim,K.T., Y.G. Lee, and S.D. Kim, . Combined Toxicity of Copper and Phenol Derivatives to Daphnia magna: Effect of Complexation Reaction	EnviroTox.v1	4-nitrophenol;nitrophenol, 4-;phenol, 4-nitro-;p-nitrophenol;4-nitro-phenol;p-nitro-phenol;phenol, p-nitro-;4-nitrophenol (p-nitrophenol);p-nitrophenol ? ? ? ? ? ? ? ? ? ? ? ? ? ? ?;p-nitrophenol (mixed);(p-nitrophenol);hydroxy-4-nitrobenzene, 1-;phenol:
100027	4-Nitrophenol;4-Nitrophenol	Daphnia magna	INVERT	Intoxication	20	mg/L	A	EC50	48 hours	2	48	0	Randall,T.L., and P.V. Knopp, . Detoxification of Specific Organic Substances by Wet Oxidation	EnviroTox.v1	4-nitrophenol;nitrophenol, 4-;phenol, 4-nitro-;p-nitrophenol;4-nitro-phenol;p-nitro-phenol;phenol, p-nitro-;4-nitrophenol (p-nitrophenol);p-nitrophenol ? ? ? ? ? ? ? ? ? ? ? ? ? ? ?;p-nitrophenol (mixed);(p-nitrophenol);hydroxy-4-nitrobenzene, 1-;phenol:
100027	4-Nitrophenol;4-Nitrophenol	Daphnia magna	INVERT	Mortality	22	mg/L	A	LC50	48 hours	2	48	0	LeBlanc,G.A., . Acute Toxicity of Priority Pollutants to Water Flea (Daphnia magna)	EnviroTox.v1	4-nitrophenol;nitrophenol, 4-;phenol, 4-nitro-;p-nitrophenol;4-nitro-phenol;p-nitro-phenol;phenol, p-nitro-;4-nitrophenol (p-nitrophenol);p-nitrophenol ? ? ? ? ? ? ? ? ? ? ? ? ? ? ?;p-nitrophenol (mixed);(p-nitrophenol);hydroxy-4-nitrobenzene, 1-;phenol:
100027	4-Nitrophenol;4-Nitrophenol	Daphnia magna	INVERT	Mortality	24	mg/L	A	LC50	24 hours	1	24	0	LeBlanc,G.A., . Acute Toxicity of Priority Pollutants to Water Flea (Daphnia magna)	EnviroTox.v1	4-nitrophenol;nitrophenol, 4-;phenol, 4-nitro-;p-nitrophenol;4-nitro-phenol;p-nitro-phenol;phenol, p-nitro-;4-nitrophenol (p-nitrophenol);p-nitrophenol ? ? ? ? ? ? ? ? ? ? ? ? ? ? ?;p-nitrophenol (mixed);(p-nitrophenol);hydroxy-4-nitrobenzene, 1-;phenol:
100027	4-Nitrophenol;4-Nitrophenol	Daphnia magna	INVERT	Intoxication	35	mg/L	A	LC50	24 hours	1	24	0	Bringmann,G., and R. Kuhn, . Results of the Damaging Effect of Water Pollutants on Daphnia magna (Befunde der Schadwirkung Wassergefahrdender Stoffe Gegen Daphnia magna)	EnviroTox.v1	4-nitrophenol;nitrophenol, 4-;phenol, 4-nitro-;p-nitrophenol;4-nitro-phenol;p-nitro-phenol;phenol, p-nitro-;4-nitrophenol (p-nitrophenol);p-nitrophenol ? ? ? ? ? ? ? ? ? ? ? ? ? ? ?;p-nitrophenol (mixed);(p-nitrophenol);hydroxy-4-nitrobenzene, 1-;phenol:
100027	4-Nitrophenol;4-Nitrophenol	Daphnia magna	INVERT	Intoxication	36	mg/L	A	EC50	48 hours	2	48	0	U.S. Environmental Protection Agency, and Office of Pesticide Programs, . Pesticide Ecotoxicity Database (Formerly: Environmental Effects Database (EEDB))	EnviroTox.v1	4-nitrophenol;nitrophenol, 4-;phenol, 4-nitro-;p-nitrophenol;4-nitro-phenol;p-nitro-phenol;phenol, p-nitro-;4-nitrophenol (p-nitrophenol);p-nitrophenol ? ? ? ? ? ? ? ? ? ? ? ? ? ? ?;p-nitrophenol (mixed);(p-nitrophenol);hydroxy-4-nitrobenzene, 1-;phenol:
100027	4-Nitrophenol;4-Nitrophenol	Oncorhynchus mykiss	FISH	Growth	1.16	mg/L	C	NOEC	42 days	42	1008	0	Howe,G.E., L.L. Marking, T.D. Bills, M.A. Boogaard, and F.L.,Jr. Mayer, . Effects of Water Temperature on the Toxicity of 4-Nitrophenol and 2,4-Dinitrophenol to Developing Rainbow Trout (Oncorhynchus mykiss)	EnviroTox.v1	4-nitrophenol;nitrophenol, 4-;phenol, 4-nitro-;p-nitrophenol;4-nitro-phenol;p-nitro-phenol;phenol, p-nitro-;4-nitrophenol (p-nitrophenol);p-nitrophenol ? ? ? ? ? ? ? ? ? ? ? ? ? ? ?;p-nitrophenol (mixed);(p-nitrophenol);hydroxy-4-nitrobenzene, 1-;phenol:
100027	4-Nitrophenol;4-Nitrophenol	Oncorhynchus mykiss	FISH	Growth	1.16	mg/L	C	NOEC	49 days	49	1176	0	Howe,G.E., L.L. Marking, T.D. Bills, M.A. Boogaard, and F.L.,Jr. Mayer, . Effects of Water Temperature on the Toxicity of 4-Nitrophenol and 2,4-Dinitrophenol to Developing Rainbow Trout (Oncorhynchus mykiss)	EnviroTox.v1	4-nitrophenol;nitrophenol, 4-;phenol, 4-nitro-;p-nitrophenol;4-nitro-phenol;p-nitro-phenol;phenol, p-nitro-;4-nitrophenol (p-nitrophenol);p-nitrophenol ? ? ? ? ? ? ? ? ? ? ? ? ? ? ?;p-nitrophenol (mixed);(p-nitrophenol);hydroxy-4-nitrobenzene, 1-;phenol:
100027	4-Nitrophenol;4-Nitrophenol	Oncorhynchus mykiss	FISH	Growth	1.16	mg/L	C	NOEC	56 days	56	1344	0	Howe,G.E., L.L. Marking, T.D. Bills, M.A. Boogaard, and F.L.,Jr. Mayer, . Effects of Water Temperature on the Toxicity of 4-Nitrophenol and 2,4-Dinitrophenol to Developing Rainbow Trout (Oncorhynchus mykiss)	EnviroTox.v1	4-nitrophenol;nitrophenol, 4-;phenol, 4-nitro-;p-nitrophenol;4-nitro-phenol;p-nitro-phenol;phenol, p-nitro-;4-nitrophenol (p-nitrophenol);p-nitrophenol ? ? ? ? ? ? ? ? ? ? ? ? ? ? ?;p-nitrophenol (mixed);(p-nitrophenol);hydroxy-4-nitrobenzene, 1-;phenol:
100027	4-Nitrophenol;4-Nitrophenol	Oncorhynchus mykiss	FISH	Growth	1.16	mg/L	C	NOEC	60 days	60	1440	0	Howe,G.E., L.L. Marking, T.D. Bills, M.A. Boogaard, and F.L.,Jr. Mayer, . Effects of Water Temperature on the Toxicity of 4-Nitrophenol and 2,4-Dinitrophenol to Developing Rainbow Trout (Oncorhynchus mykiss)	EnviroTox.v1	4-nitrophenol;nitrophenol, 4-;phenol, 4-nitro-;p-nitrophenol;4-nitro-phenol;p-nitro-phenol;phenol, p-nitro-;4-nitrophenol (p-nitrophenol);p-nitrophenol ? ? ? ? ? ? ? ? ? ? ? ? ? ? ?;p-nitrophenol (mixed);(p-nitrophenol);hydroxy-4-nitrobenzene, 1-;phenol:
100027	4-Nitrophenol;4-Nitrophenol	Oncorhynchus mykiss	FISH	Growth	1.2	mg/L	C	NOEC	28 days	28	672	0	Howe,G.E., L.L. Marking, T.D. Bills, M.A. Boogaard, and F.L.,Jr. Mayer, . Effects of Water Temperature on the Toxicity of 4-Nitrophenol and 2,4-Dinitrophenol to Developing Rainbow Trout (Oncorhynchus mykiss)	EnviroTox.v1	4-nitrophenol;nitrophenol, 4-;phenol, 4-nitro-;p-nitrophenol;4-nitro-phenol;p-nitro-phenol;phenol, p-nitro-;4-nitrophenol (p-nitrophenol);p-nitrophenol ? ? ? ? ? ? ? ? ? ? ? ? ? ? ?;p-nitrophenol (mixed);(p-nitrophenol);hydroxy-4-nitrobenzene, 1-;phenol:
100027	4-Nitrophenol;4-Nitrophenol	Oncorhynchus mykiss	FISH	Growth	1.2	mg/L	C	NOEC	30 days	30	720	0	Howe,G.E., L.L. Marking, T.D. Bills, M.A. Boogaard, and F.L.,Jr. Mayer, . Effects of Water Temperature on the Toxicity of 4-Nitrophenol and 2,4-Dinitrophenol to Developing Rainbow Trout (Oncorhynchus mykiss)	EnviroTox.v1	4-nitrophenol;nitrophenol, 4-;phenol, 4-nitro-;p-nitrophenol;4-nitro-phenol;p-nitro-phenol;phenol, p-nitro-;4-nitrophenol (p-nitrophenol);p-nitrophenol ? ? ? ? ? ? ? ? ? ? ? ? ? ? ?;p-nitrophenol (mixed);(p-nitrophenol);hydroxy-4-nitrobenzene, 1-;phenol:
100027	4-Nitrophenol;4-Nitrophenol	Oncorhynchus mykiss	FISH	Growth	2.83	mg/L	C	NOEC	14 days	14	336	0	Howe,G.E., L.L. Marking, T.D. Bills, M.A. Boogaard, and F.L.,Jr. Mayer, . Effects of Water Temperature on the Toxicity of 4-Nitrophenol and 2,4-Dinitrophenol to Developing Rainbow Trout (Oncorhynchus mykiss)	EnviroTox.v1	4-nitrophenol;nitrophenol, 4-;phenol, 4-nitro-;p-nitrophenol;4-nitro-phenol;p-nitro-phenol;phenol, p-nitro-;4-nitrophenol (p-nitrophenol);p-nitrophenol ? ? ? ? ? ? ? ? ? ? ? ? ? ? ?;p-nitrophenol (mixed);(p-nitrophenol);hydroxy-4-nitrobenzene, 1-;phenol:
100027	4-Nitrophenol;4-Nitrophenol	Oncorhynchus mykiss	FISH	Mortality	2.84	mg/L	C	NOEC	21 days	21	504	0	Howe,G.E., L.L. Marking, T.D. Bills, M.A. Boogaard, and F.L.,Jr. Mayer, . Effects of Water Temperature on the Toxicity of 4-Nitrophenol and 2,4-Dinitrophenol to Developing Rainbow Trout (Oncorhynchus mykiss)	EnviroTox.v1	4-nitrophenol;nitrophenol, 4-;phenol, 4-nitro-;p-nitrophenol;4-nitro-phenol;p-nitro-phenol;phenol, p-nitro-;4-nitrophenol (p-nitrophenol);p-nitrophenol ? ? ? ? ? ? ? ? ? ? ? ? ? ? ?;p-nitrophenol (mixed);(p-nitrophenol);hydroxy-4-nitrobenzene, 1-;phenol:
100027	4-Nitrophenol;4-Nitrophenol	Lepomis macrochirus	FISH	Mortality	22	mg/L	A	LC50	96 hours	4	96	0	U.S. Environmental Protection Agency, and Office of Pesticide Programs, . Pesticide Ecotoxicity Database (Formerly: Environmental Effects Database (EEDB))	EnviroTox.v1	4-nitrophenol;nitrophenol, 4-;phenol, 4-nitro-;p-nitrophenol;4-nitro-phenol;p-nitro-phenol;phenol, p-nitro-;4-nitrophenol (p-nitrophenol);p-nitrophenol ? ? ? ? ? ? ? ? ? ? ? ? ? ? ?;p-nitrophenol (mixed);(p-nitrophenol);hydroxy-4-nitrobenzene, 1-;phenol:
100027	4-Nitrophenol;4-Nitrophenol	Lepidocephalichthys guntea	FISH	Mortality	24	mg/L	A	LC50	96 hours	4	96	0	Sangli,A.B., and V.V. Kanabur, . Toxicity of Resorcinol and Nitrophenol to a Freshwater Fish Lepidocephalus guntea	EnviroTox.v1	4-nitrophenol;nitrophenol, 4-;phenol, 4-nitro-;p-nitrophenol;4-nitro-phenol;p-nitro-phenol;phenol, p-nitro-;4-nitrophenol (p-nitrophenol);p-nitrophenol ? ? ? ? ? ? ? ? ? ? ? ? ? ? ?;p-nitrophenol (mixed);(p-nitrophenol);hydroxy-4-nitrobenzene, 1-;phenol:
100027	4-Nitrophenol;4-Nitrophenol	Poecilia reticulata	FISH	Mortality	25.8	mg/L	A	LC50	48 hours	2	48	0	Vykusova,B., and Z. Svobodova, . Acute Toxicity of Standards to Fish (Akutni Toxicita Standardu pro Ryby)	EnviroTox.v1	4-nitrophenol;nitrophenol, 4-;phenol, 4-nitro-;p-nitrophenol;4-nitro-phenol;p-nitro-phenol;phenol, p-nitro-;4-nitrophenol (p-nitrophenol);p-nitrophenol ? ? ? ? ? ? ? ? ? ? ? ? ? ? ?;p-nitrophenol (mixed);(p-nitrophenol);hydroxy-4-nitrobenzene, 1-;phenol:
100027	4-Nitrophenol;4-Nitrophenol	Lepidocephalichthys guntea	FISH	Mortality	26	mg/L	A	LC50	72 hours	3	72	0	Sangli,A.B., and V.V. Kanabur, . Toxicity of Resorcinol and Nitrophenol to a Freshwater Fish Lepidocephalus guntea	EnviroTox.v1	4-nitrophenol;nitrophenol, 4-;phenol, 4-nitro-;p-nitrophenol;4-nitro-phenol;p-nitro-phenol;phenol, p-nitro-;4-nitrophenol (p-nitrophenol);p-nitrophenol ? ? ? ? ? ? ? ? ? ? ? ? ? ? ?;p-nitrophenol (mixed);(p-nitrophenol);hydroxy-4-nitrobenzene, 1-;phenol:
100027	4-Nitrophenol;4-Nitrophenol	Danio rerio	FISH	Mortality	26.5	mg/L	A	LC50	48 hours	2	48	0	Vykusova,B., and Z. Svobodova, . Acute Toxicity of Standards to Fish (Akutni Toxicita Standardu pro Ryby)	EnviroTox.v1	4-nitrophenol;nitrophenol, 4-;phenol, 4-nitro-;p-nitrophenol;4-nitro-phenol;p-nitro-phenol;phenol, p-nitro-;4-nitrophenol (p-nitrophenol);p-nitrophenol ? ? ? ? ? ? ? ? ? ? ? ? ? ? ?;p-nitrophenol (mixed);(p-nitrophenol);hydroxy-4-nitrobenzene, 1-;phenol:
100027	4-Nitrophenol;4-Nitrophenol	Oncorhynchus mykiss	FISH	Mortality	8.3	mg/L	C	NOEC	7 days	7	168	0	Howe,G.E., L.L. Marking, T.D. Bills, M.A. Boogaard, and F.L.,Jr. Mayer, . Effects of Water Temperature on the Toxicity of 4-Nitrophenol and 2,4-Dinitrophenol to Developing Rainbow Trout (Oncorhynchus mykiss)	EnviroTox.v1	4-nitrophenol;nitrophenol, 4-;phenol, 4-nitro-;p-nitrophenol;4-nitro-phenol;p-nitro-phenol;phenol, p-nitro-;4-nitrophenol (p-nitrophenol);p-nitrophenol ? ? ? ? ? ? ? ? ? ? ? ? ? ? ?;p-nitrophenol (mixed);(p-nitrophenol);hydroxy-4-nitrobenzene, 1-;phenol:
100027	4-Nitrophenol;4-Nitrophenol	Lepomis macrochirus	FISH	Mortality	8.3	mg/L	A	LC50	96 hours	4	96	0	Buccafusco,R.J., S.J. Ells, and G.A. LeBlanc, . Acute Toxicity of Priority Pollutants to Bluegill (Lepomis macrochirus)	EnviroTox.v1	4-nitrophenol;nitrophenol, 4-;phenol, 4-nitro-;p-nitrophenol;4-nitro-phenol;p-nitro-phenol;phenol, p-nitro-;4-nitrophenol (p-nitrophenol);p-nitrophenol ? ? ? ? ? ? ? ? ? ? ? ? ? ? ?;p-nitrophenol (mixed);(p-nitrophenol);hydroxy-4-nitrobenzene, 1-;phenol:
100027	4-Nitrophenol;4-Nitrophenol	Oncorhynchus mykiss	FISH	Mortality	8.75	mg/L	C	NOEC	7 days	7	168	0	Howe,G.E., L.L. Marking, T.D. Bills, M.A. Boogaard, and F.L.,Jr. Mayer, . Effects of Water Temperature on the Toxicity of 4-Nitrophenol and 2,4-Dinitrophenol to Developing Rainbow Trout (Oncorhynchus mykiss)	EnviroTox.v1	4-nitrophenol;nitrophenol, 4-;phenol, 4-nitro-;p-nitrophenol;4-nitro-phenol;p-nitro-phenol;phenol, p-nitro-;4-nitrophenol (p-nitrophenol);p-nitrophenol ? ? ? ? ? ? ? ? ? ? ? ? ? ? ?;p-nitrophenol (mixed);(p-nitrophenol);hydroxy-4-nitrobenzene, 1-;phenol:
100027	4-Nitrophenol;4-Nitrophenol	Daphnia magna	INVERT	Intoxication	4.7	mg/L	A	EC50	48 hours	2	48	0	Kuhn,R., M. Pattard, K.D. Pernak, and A. Winter, . Results of the Harmful Effects of Selected Water Pollutants (Anilines, Phenols, Aliphatic Compounds) to Daphnia magna	EnviroTox.v1	4-nitrophenol;nitrophenol, 4-;phenol, 4-nitro-;p-nitrophenol;4-nitro-phenol;p-nitro-phenol;phenol, p-nitro-;4-nitrophenol (p-nitrophenol);p-nitrophenol ? ? ? ? ? ? ? ? ? ? ? ? ? ? ?;p-nitrophenol (mixed);(p-nitrophenol);hydroxy-4-nitrobenzene, 1-;phenol:
100027	4-Nitrophenol;4-Nitrophenol	Daphnia magna	INVERT	Intoxication	6	mg/L	A	EC50	48 hours	2	48	0	U.S. Environmental Protection Agency, and Office of Pesticide Programs, . Pesticide Ecotoxicity Database (Formerly: Environmental Effects Database (EEDB))	EnviroTox.v1	4-nitrophenol;nitrophenol, 4-;phenol, 4-nitro-;p-nitrophenol;4-nitro-phenol;p-nitro-phenol;phenol, p-nitro-;4-nitrophenol (p-nitrophenol);p-nitrophenol ? ? ? ? ? ? ? ? ? ? ? ? ? ? ?;p-nitrophenol (mixed);(p-nitrophenol);hydroxy-4-nitrobenzene, 1-;phenol:
100027	4-Nitrophenol;4-Nitrophenol	Brachionus rubens	INVERT	Mortality	6.3	mg/L	A	LC50	24 hours	1	24	0	Halbach,U., M. Siebert, M. Westermayer, and C. Wissel, . Population Ecology of Rotifers as a Bioassay Tool for Ecotoxicological Tests in Aquatic Environments	EnviroTox.v1	4-nitrophenol;nitrophenol, 4-;phenol, 4-nitro-;p-nitrophenol;4-nitro-phenol;p-nitro-phenol;phenol, p-nitro-;4-nitrophenol (p-nitrophenol);p-nitrophenol ? ? ? ? ? ? ? ? ? ? ? ? ? ? ?;p-nitrophenol (mixed);(p-nitrophenol);hydroxy-4-nitrobenzene, 1-;phenol:
100027	4-Nitrophenol;4-Nitrophenol	Daphnia magna	INVERT	Intoxication	7.68	mg/L	A	EC50	48 hours	2	48	0	Keen,R., and C.R. Baillod, . Toxicity to Daphnia of the End Products of Wet Oxidation of Phenol and Substituted Phenols	EnviroTox.v1	4-nitrophenol;nitrophenol, 4-;phenol, 4-nitro-;p-nitrophenol;4-nitro-phenol;p-nitro-phenol;phenol, p-nitro-;4-nitrophenol (p-nitrophenol);p-nitrophenol ? ? ? ? ? ? ? ? ? ? ? ? ? ? ?;p-nitrophenol (mixed);(p-nitrophenol);hydroxy-4-nitrobenzene, 1-;phenol:
100027	4-Nitrophenol;4-Nitrophenol	Daphnia magna	INVERT	Intoxication	8	mg/L	A	EC50	24 hours	1	24	0	Kuhn,R., M. Pattard, K.D. Pernak, and A. Winter, . Results of the Harmful Effects of Water Pollutants to Daphnia magna in the 21 Day Reproduction Test	EnviroTox.v1	4-nitrophenol;nitrophenol, 4-;phenol, 4-nitro-;p-nitrophenol;4-nitro-phenol;p-nitro-phenol;phenol, p-nitro-;4-nitrophenol (p-nitrophenol);p-nitrophenol ? ? ? ? ? ? ? ? ? ? ? ? ? ? ?;p-nitrophenol (mixed);(p-nitrophenol);hydroxy-4-nitrobenzene, 1-;phenol:
100027	4-Nitrophenol;4-Nitrophenol	Daphnia magna	INVERT	Mortality	8.4	mg/L	A	LC50	48 hours	2	48	0	Kopperman,H.L., R.M. Carlson, and R. Caple, . Aqueous Chlorination and Ozonation Studies. I. Structure-Toxicity Correlations of Phenolic Compounds to Daphnia magna	EnviroTox.v1	4-nitrophenol;nitrophenol, 4-;phenol, 4-nitro-;p-nitrophenol;4-nitro-phenol;p-nitro-phenol;phenol, p-nitro-;4-nitrophenol (p-nitrophenol);p-nitrophenol ? ? ? ? ? ? ? ? ? ? ? ? ? ? ?;p-nitrophenol (mixed);(p-nitrophenol);hydroxy-4-nitrobenzene, 1-;phenol:
10004441	Hymexazol;5-Methyl-1,2-oxazol-3(2H)-one	Desmodesmus subspicatus	ALGAE	Population	0.0125	mg/L	C	NOEL	72 hours	3	72	0	Environmental Fate and Effects Division, U.S.EPA, Washington, D.C.:	EnviroTox.v1	3-hydroxy-5-methylisoxazole;5-methylisoxazol-3(2h)
10004441	Hymexazol;5-Methyl-1,2-oxazol-3(2H)-one	Desmodesmus subspicatus	ALGAE	Population	0.22	mg/L	A	EC50	72 hours	3	72	0	Environmental Fate and Effects Division, U.S.EPA, Washington, D.C.:	EnviroTox.v1	3-hydroxy-5-methylisoxazole;5-methylisoxazol-3(2h)
10004441	Hymexazol;5-Methyl-1,2-oxazol-3(2H)-one	Pseudokirchneriella subcapitata	ALGAE	Population	29	mg/L	C	NOEL	5 days	5	120	0	Environmental Fate and Effects Division, U.S.EPA, Washington, D.C.:	EnviroTox.v1	3-hydroxy-5-methylisoxazole;5-methylisoxazol-3(2h)
10004441	Hymexazol;5-Methyl-1,2-oxazol-3(2H)-one	Pseudokirchneriella subcapitata	ALGAE	Population	36	mg/L	A	EC50	5 days	5	120	0	Environmental Fate and Effects Division, U.S.EPA, Washington, D.C.:	EnviroTox.v1	3-hydroxy-5-methylisoxazole;5-methylisoxazol-3(2h)
10004441	Hymexazol;5-Methyl-1,2-oxazol-3(2H)-one	Daphnia magna	INVERT	Intoxication	30.8	mg/L	A	EC50	48 hours	2	48	0	U.S. Environmental Protection Agency, and Office of Pesticide Programs, . Pesticide Ecotoxicity Database (Formerly: Environmental Effects Database (EEDB))	EnviroTox.v1	3-hydroxy-5-methylisoxazole;5-methylisoxazol-3(2h)-one;3(2h)-isoxazolone, 5-methyl-;5-methyl-3(2h)-isoxazolone
10004441	Hymexazol;5-Methyl-1,2-oxazol-3(2H)-one	Desmodesmus subspicatus	ALGAE	Mortality/Growth	0.0125	mg/L	C	NOEC	4 days	4	96	0	EPAPPID 43214301	EnviroTox.v1	5-Methyl-3(2H)-isoxazolone
10004441	Hymexazol;5-Methyl-1,2-oxazol-3(2H)-one	Desmodesmus subspicatus	ALGAE	Mortality/Growth	0.22	mg/L	A	EC50	4 days	4	96	0	EPAPPID 43214301	EnviroTox.v1	5-Methyl-3(2H)-isoxazolone
10004441	Hymexazol;5-Methyl-1,2-oxazol-3(2H)-one	Lepomis macrochirus	FISH	Mortality/Growth	100	mg/L	A	EC50	4 days	4	96	0	EPAPPID 42960006	EnviroTox.v1	5-Methyl-3(2H)-isoxazolone
10004441	Hymexazol;5-Methyl-1,2-oxazol-3(2H)-one	Daphnia magna	INVERT	Mortality/Growth	30.8	mg/L	A	EC50	2 days	2	48	0	EPAPPID 42960007	EnviroTox.v1	5-Methyl-3(2H)-isoxazolone
10004441	Hymexazol;5-Methyl-1,2-oxazol-3(2H)-one	Tetrahymena thermophila	INVERT	Population Growth: Rate of growth. Equivalent to intrinsic rate of increase and maximum possible rate of growth for species. Calculated by relating biomass or abundance to time. Life table data and germination rates are included.	40	mg/L	C	NOEC	2 days	2	48	0	Pauli, W., S. Berger, L. Jaskulka, and S. Schmitz, 1993. A Case for the Inclusion of a Protozoan Test in Aquatic Toxicity Assessment Using Tetrahymena, Sci.Total Environ. Suppl.:779-786	EnviroTox.v1	5-Methyl-3(2H)-isoxazolone
10004441	Hymexazol;5-Methyl-1,2-oxazol-3(2H)-one	Tetrahymena thermophila	INVERT	Population Growth: Rate of growth. Equivalent to intrinsic rate of increase and maximum possible rate of growth for species. Calculated by relating biomass or abundance to time. Life table data and germination rates are included.	440	mg/L	A	EC50	2 days	2	48	0	Pauli, W., S. Berger, L. Jaskulka, and S. Schmitz, 1993. A Case for the Inclusion of a Protozoan Test in Aquatic Toxicity Assessment Using Tetrahymena, Sci.Total Environ. Suppl.:779-786	EnviroTox.v1	5-Methyl-3(2H)-isoxazolone
10007859	Dicamba-potassium;Potassium 3,6-dichloro-2-methoxybenzoate	Oncorhynchus mykiss	FISH	Mortality	130	mg/L	A	LC50	96 hours	4	96	0	U.S. Environmental Protection Agency, and Office of Pesticide Programs, . Pesticide Ecotoxicity Database (Formerly: Environmental Effects Database (EEDB))	EnviroTox.v1	potassium 3,6-dichloro-o-anisate;potassium 3,6-dichloro-2-methoxybenzoate;3,6-dichloro-2-methoxybenzoic acid, potassium salt
10007859	Dicamba-potassium;Potassium 3,6-dichloro-2-methoxybenzoate	Lepomis macrochirus	FISH	Mortality	180	mg/L	A	LC50	96 hours	4	96	0	U.S. Environmental Protection Agency, and Office of Pesticide Programs, . Pesticide Ecotoxicity Database (Formerly: Environmental Effects Database (EEDB))	EnviroTox.v1	potassium 3,6-dichloro-o-anisate;potassium 3,6-dichloro-2-methoxybenzoate;3,6-dichloro-2-methoxybenzoic acid, potassium salt
10007859	Dicamba-potassium;Potassium 3,6-dichloro-2-methoxybenzoate	Daphnia magna	INVERT	Intoxication	750	mg/L	A	EC50	48 hours	2	48	0	U.S. Environmental Protection Agency, and Office of Pesticide Programs, . Pesticide Ecotoxicity Database (Formerly: Environmental Effects Database (EEDB))	EnviroTox.v1	potassium 3,6-dichloro-o-anisate;potassium 3,6-dichloro-2-methoxybenzoate;3,6-dichloro-2-methoxybenzoic acid, potassium salt
10007859	Dicamba-potassium;Potassium 3,6-dichloro-2-methoxybenzoate	Oncorhynchus mykiss	FISH	Mortality/Growth	130	mg/L	A	EC50	4 days	4	96	0	EPAPPID 258983	EnviroTox.v1	Dicamba (Potassium Salt)
10007859	Dicamba-potassium;Potassium 3,6-dichloro-2-methoxybenzoate	Lepomis macrochirus	FISH	Mortality/Growth	180	mg/L	A	EC50	4 days	4	96	0	EPAPPID 258983	EnviroTox.v1	Dicamba (Potassium Salt)
10007859	Dicamba-potassium;Potassium 3,6-dichloro-2-methoxybenzoate	Daphnia magna	INVERT	Mortality/Growth	750	mg/L	A	EC50	2 days	2	48	0	EPAPPID 258983	EnviroTox.v1	Dicamba (Potassium Salt)
100094	Benzoic acid, 4-methoxy-;4-Methoxybenzoic acid	Daphnia magna	INVERT	Intoxication	943	mg/L	A	EC50	48 hours	2	48	0	Kamaya,Y., Y. Fukaya, and K. Suzuki, . Acute Toxicity of Benzoic Acids to the Crustacean Daphnia magna	EnviroTox.v1	4-methoxy-benzoic acid;p-methoxy-benzoic acid;p-methoxybenzoic acid;benzoic acid, 4-methoxy-;p-anisic acid;4-methoxybenzoic acid
100107	4-Dimethylaminobenzaldehyde;4-(Dimethylamino)benzaldehyde	Pimephales promelas	FISH	Mortality	45.7	mg/L	A	LC50	96 hours	4	96	0	Brooke,L.T., D.J. Call, D.L. Geiger, and C.E. Northcott, . Acute Toxicities of Organic Chemicals to Fathead Minnows (Pimephales promelas), Vol. 1	EnviroTox.v1	4-(dimethylamino)benzaldehyde;4-dimethylamino-benzaldehyde;p-formyl-n,n-dimethylaniline;benzaldehyde, 4-(dimethylamino)-;4-dimethylaminobenzaldehyde;p-dimethylaminobenzaldehyde;dimethylamino)benzaldehyde, p-(
100141	4-Nitrobenzyl chloride;1-(Chloromethyl)-4-nitrobenzene	Pseudokirchneriella subcapitata	ALGAE	Growth	0.037	mg/L	A	EC50	72 hours	3	72	0	Ministry of the Environment, Japan	EnviroTox.v1	4-nitrobenzyl chloride;p-nitrobenzyl chloride;benzene, 1-(chloromethyl)-4-nitro-;1-chloromethyl-4-nitro benzene (4-nitrobenzyl chloride);?-chloro-4-nitrotoluene;1-(chloromethyl)-4-nitrobenzene;?-chloro-4-nitrotoluene
100141	4-Nitrobenzyl chloride;1-(Chloromethyl)-4-nitrobenzene	Pseudokirchneriella subcapitata	ALGAE	Growth	0.038	mg/L	A	EC50	72 hours	3	72	0	Ministry of the Environment, Japan	EnviroTox.v1	4-nitrobenzyl chloride;p-nitrobenzyl chloride;benzene, 1-(chloromethyl)-4-nitro-;1-chloromethyl-4-nitro benzene (4-nitrobenzyl chloride);?-chloro-4-nitrotoluene;1-(chloromethyl)-4-nitrobenzene;?-chloro-4-nitrotoluene
100141	4-Nitrobenzyl chloride;1-(Chloromethyl)-4-nitrobenzene	Oryzias latipes	FISH	Mortality	0.61	mg/L	A	LC50	96 hours	4	96	0	Ministry of the Environment, Japan	EnviroTox.v1	4-nitrobenzyl chloride;p-nitrobenzyl chloride;benzene, 1-(chloromethyl)-4-nitro-;1-chloromethyl-4-nitro benzene (4-nitrobenzyl chloride);?-chloro-4-nitrotoluene;1-(chloromethyl)-4-nitrobenzene;?-chloro-4-nitrotoluene
100141	4-Nitrobenzyl chloride;1-(Chloromethyl)-4-nitrobenzene	Daphnia magna	INVERT	Reproduction	0.24	mg/L	C	NOEC	21 days	21	504	0	Ministry of the Environment, Japan	EnviroTox.v1	4-nitrobenzyl chloride;p-nitrobenzyl chloride;benzene, 1-(chloromethyl)-4-nitro-;1-chloromethyl-4-nitro benzene (4-nitrobenzyl chloride);?-chloro-4-nitrotoluene;1-(chloromethyl)-4-nitrobenzene;?-chloro-4-nitrotoluene
100141	4-Nitrobenzyl chloride;1-(Chloromethyl)-4-nitrobenzene	Gammarus pulex	INVERT	Mortality	3.27	mg/L	A	LC50	48 hours	2	48	0	Ashauer,R., I. Caravatti, A. Hintermeister, and B.I. Escher. Bioaccumulation Kinetics of Organic Xenobiotic Pollutants in the Freshwater Invertebrate Gammarus pulex Modeled with Prediction Intervals	EnviroTox.v1	4-nitrobenzyl chloride;p-nitrobenzyl chloride;benzene, 1-(chloromethyl)-4-nitro-;1-chloromethyl-4-nitro benzene (4-nitrobenzyl chloride);?-chloro-4-nitrotoluene;1-(chloromethyl)-4-nitrobenzene;?-chloro-4-nitrotoluene
100141	4-Nitrobenzyl chloride;1-(Chloromethyl)-4-nitrobenzene	Pseudokirchneriella subcapitata	ALGAE	Growth	0.012	mg/L	C	NOEC	72 hours	3	72	0	Ministry of the Environment, Japan	EnviroTox.v1	4-nitrobenzyl chloride;p-nitrobenzyl chloride;benzene, 1-(chloromethyl)-4-nitro-;1-chloromethyl-4-nitro benzene (4-nitrobenzyl chloride);?-chloro-4-nitrotoluene;1-(chloromethyl)-4-nitrobenzene;?-chloro-4-nitrotoluene
100141	4-Nitrobenzyl chloride;1-(Chloromethyl)-4-nitrobenzene	Pseudokirchneriella subcapitata	ALGAE	Growth	0.017	mg/L	C	NOEC	72 hours	3	72	0	Ministry of the Environment, Japan	EnviroTox.v1	4-nitrobenzyl chloride;p-nitrobenzyl chloride;benzene, 1-(chloromethyl)-4-nitro-;1-chloromethyl-4-nitro benzene (4-nitrobenzyl chloride);?-chloro-4-nitrotoluene;1-(chloromethyl)-4-nitrobenzene;?-chloro-4-nitrotoluene
100141	4-Nitrobenzyl chloride;1-(Chloromethyl)-4-nitrobenzene	Gammarus pulex	INVERT	Mortality	6.53	mg/L	A	LC50	24 hours	1	24	0	Ashauer,R., I. Caravatti, A. Hintermeister, and B.I. Escher. Bioaccumulation Kinetics of Organic Xenobiotic Pollutants in the Freshwater Invertebrate Gammarus pulex Modeled with Prediction Intervals	EnviroTox.v1	4-nitrobenzyl chloride;p-nitrobenzyl chloride;benzene, 1-(chloromethyl)-4-nitro-;1-chloromethyl-4-nitro benzene (4-nitrobenzyl chloride);?-chloro-4-nitrotoluene;1-(chloromethyl)-4-nitrobenzene;?-chloro-4-nitrotoluene
100174	p-Nitroanisole;1-Methoxy-4-nitrobenzene	Desmodesmus subspicatus	ALGAE	Population	31	mg/L	A	EC50	72 hours	3	72	0	Water Res.24(1): 31-38	EnviroTox.v1	4-nitroanisole;nitroanisole, 4-;p-nitroanisole;ben
100174	p-Nitroanisole;1-Methoxy-4-nitrobenzene	Desmodesmus subspicatus	ALGAE	Population	31	mg/L	A	EC50	96 hours	4	96	0	Water Res.24(1): 31-38	EnviroTox.v1	4-nitroanisole;nitroanisole, 4-;p-nitroanisole;ben
100174	p-Nitroanisole;1-Methoxy-4-nitrobenzene	Desmodesmus subspicatus	ALGAE	Population	39	mg/L	A	EC50	48 hours	2	48	0	Water Res.24(1): 31-38	EnviroTox.v1	4-nitroanisole;nitroanisole, 4-;p-nitroanisole;ben
100174	p-Nitroanisole;1-Methoxy-4-nitrobenzene	Daphnia magna	INVERT	Intoxication	15	mg/L	A	EC50	24 hours	1	24	0	Kuhn,R., M. Pattard, K.D. Pernak, and A. Winter, . Results of the Harmful Effects of Water Pollutants to Daphnia magna in the 21 Day Reproduction Test	EnviroTox.v1	4-nitroanisole;nitroanisole, 4-;p-nitroanisole;benzene, 1-methoxy-4-nitro-;1-methoxy-4-nitrobenzene;anisole, p-nitro-;methoxy-4-nitrobenzene, 1-
100174	p-Nitroanisole;1-Methoxy-4-nitrobenzene	Desmodesmus subspicatus	ALGAE	Biomass: Productivity measurement equivalent to yield and standing crop. Total mass or weight of a living organism per area or volume measure either directly through dry weight or indirectly.	31	mg/L	A	EC50	2 days	2	48	0	Kuehn, R., and M. Pattard, 1990. Results of the Harmful Effects of Water Pollutants to Green Algae (Scenedesmus subspicatus) in the Cell Multiplication Inhibition Test, Water Res. 24(1):31-38 (OECDG Data File)	EnviroTox.v1	1-Methoxy-4-nitrobenzene
100174	p-Nitroanisole;1-Methoxy-4-nitrobenzene	Poecilia reticulata	FISH	Mortality: Effect expressed as % death or % survival. If the author defines criteria used to determine that the organism was dead, then identifies the effect as a lethal effect, MOR will be coded in the effect field.	70	mg/L	A	LC50	4 days	4	96	0	Solski, A., A. Lebiecka, and K. Bialoborska, 1981. The Evaluation of Impendence to Aquatic Bioceonosis some Nitro-Compounds on Basis Toxicological and Biodegradable Investigations, Ochrona Srodowiska, Wyd.PZITS Nr #365 :3-10 (CZE) (Author Communication Used)	EnviroTox.v1	1-Methoxy-4-nitrobenzene
100174	p-Nitroanisole;1-Methoxy-4-nitrobenzene	Daphnia magna	INVERT	Immobilization: Change in the failure to respond or lack of movement after mechanical stimulation.	15	mg/L	A	EC50	2 days	2	48	0	Kuehn, R., M. Pattard, K.D. Pernak, and A. Winter, 1989. Results of the Harmful Effects of Water Pollutants to Daphnia magna in the 21 Day Reproduction Test, Water Res. 23(4):501-510 (OECDG Data File)	EnviroTox.v1	1-Methoxy-4-nitrobenzene
100174	p-Nitroanisole;1-Methoxy-4-nitrobenzene	Daphnia magna	INVERT	Mortality: Effect expressed as % death or % survival. If the author defines criteria used to determine that the organism was dead, then identifies the effect as a lethal effect, MOR will be coded in the effect field.	22.9	mg/L	A	LC50	2 days	2	48	0	Solski, A., A. Lebiecka, and K. Bialoborska, 1981. The Evaluation of Impendence to Aquatic Bioceonosis some Nitro-Compounds on Basis Toxicological and Biodegradable Investigations, Ochrona Srodowiska, Wyd.PZITS Nr #365 :3-10 (CZE) (Author Communication Used)	EnviroTox.v1	1-Methoxy-4-nitrobenzene
100174	p-Nitroanisole;1-Methoxy-4-nitrobenzene	Daphnia magna	INVERT	Reproduction: Change in male and/or female reproductive ability, fertilization and fertilization rate. Includes vegetative reproductive processes.	3.2	mg/L	C	NOEC	21 days	21	504	0	Kuehn, R., M. Pattard, K.D. Pernak, and A. Winter, 1989. Results of the Harmful Effects of Water Pollutants to Daphnia magna in the 21 Day Reproduction Test, Water Res. 23(4):501-510 (OECDG Data File)	EnviroTox.v1	1-Methoxy-4-nitrobenzene
100174	p-Nitroanisole;1-Methoxy-4-nitrobenzene	Gammarus pulex	INVERT	Mortality: Effect expressed as % death or % survival. If the author defines criteria used to determine that the organism was dead, then identifies the effect as a lethal effect, MOR will be coded in the effect field.	43.2	mg/L	A	LC50	2 days	2	48	0	Solski, A., A. Lebiecka, and K. Bialoborska, 1981. The Evaluation of Impendence to Aquatic Bioceonosis some Nitro-Compounds on Basis Toxicological and Biodegradable Investigations, Ochrona Srodowiska, Wyd.PZITS Nr #365 :3-10 (CZE) (Author Communication Used)	EnviroTox.v1	1-Methoxy-4-nitrobenzene
100210	Terephthalic acid;Benzene-1,4-dicarboxylic acid	Daphnia magna	INVERT	Immobilization: Change in the failure to respond or lack of movement after mechanical stimulation.	0.000255	mg/L	A	EC50	2 days	2	48	0	Haley, M.V., N.A. Chester, C.W. Kurnas, W.T. Muse, and C.T. Phillips, 1995. Toxicity of Terephthalic Acid (TPA) Smoke Mix to Algae, Daphnia, Fathead Minnows, and Earthworms, Edgewood Res.Dev.& Eng.Ctr.Rep.No.ERDEC-TR-275, U.S.Army Chem.and Biol.Defense Command, Aberdeen Proving Ground, MD :20 p. (NTIS/AD-A299941)	EnviroTox.v1	1,4-Benzenedicarboxylic acid
100210	Terephthalic acid;Benzene-1,4-dicarboxylic acid	Tetrahymena pyriformis	INVERT	Population Growth: Rate of growth. Equivalent to intrinsic rate of increase and maximum possible rate of growth for species. Calculated by relating biomass or abundance to time. Life table data and germination rates are included.	800	mg/L	A	EC50	2 days	2	48	1	Yoshioka, Y., Y. Ose, and T. Sato, 1985. Testing for the Toxicity of Chemicals with Tetrahymena pyriformis, Sci.Total Environ. 43(1/2):149-157	EnviroTox.v1	1,4-Benzenedicarboxylic acid
100210	Terephthalic acid;Benzene-1,4-dicarboxylic acid	Pseudokirchneriella subcapitata	ALGAE	Growth	18	mg/L	C	NOEC	72 hours	3	72	0	Ministry of the Environment, Japan	EnviroTox.v1	terephthalic acid;1,4-benzenedicarboxylic acid;terephthalic acid (tpa);benzene-1,4-dicarboxylic acid;terephthalic acid (tpa) (1,4-benzenedicarboxylic acid)
100210	Terephthalic acid;Benzene-1,4-dicarboxylic acid	Pseudokirchneriella subcapitata	ALGAE	Growth	19	mg/L	C	NOEC	72 hours	3	72	0	Ministry of the Environment, Japan	EnviroTox.v1	terephthalic acid;1,4-benzenedicarboxylic acid;terephthalic acid (tpa);benzene-1,4-dicarboxylic acid;terephthalic acid (tpa) (1,4-benzenedicarboxylic acid)
100210	Terephthalic acid;Benzene-1,4-dicarboxylic acid	Daphnia magna	INVERT	Reproduction	20	mg/L	C	NOEC	21 days	21	504	0	Ministry of the Environment, Japan	EnviroTox.v1	terephthalic acid;1,4-benzenedicarboxylic acid;terephthalic acid (tpa);benzene-1,4-dicarboxylic acid;terephthalic acid (tpa) (1,4-benzenedicarboxylic acid)
Metalgrp.Ba	Barium nitrate;Barium dinitrate	Daphnia magna	INVERT	Intoxication	134	mg/L	A	EC50	24 hours	1	24	0	Lilius,H., B. Isomaa, and T. Holmstrom, . A Comparison of the Toxicity of 50 Reference Chemicals to Freshly Isolated Rainbow Trout Hepatocytes and Daphnia magna	EnviroTox.v1	barium nitrate;nitric acid, barium salt;barium dinitrate;barium nitrate (as ba)
Metalgrp.Ba	Barium nitrate;Barium dinitrate	Daphnia magna	INVERT	Intoxication	209	mg/L	A	EC50	24 hours	1	24	0	Calleja,M.C., G. Persoone, and P. Geladi, . Comparative Acute Toxicity of the First 50 Multicentre Evaluation of In Vitro Cytotoxicity Chemicals to Aquatic Non-vertebrates	EnviroTox.v1	barium nitrate;nitric acid, barium salt;barium dinitrate;barium nitrate (as ba)
Metalgrp.Ba	Barium nitrate;Barium dinitrate	Brachionus calyciflorus	INVERT	Mortality	708	mg/L	A	LC50	24 hours	1	24	0	Calleja,M.C., G. Persoone, and P. Geladi, . Comparative Acute Toxicity of the First 50 Multicentre Evaluation of In Vitro Cytotoxicity Chemicals to Aquatic Non-vertebrates	EnviroTox.v1	barium nitrate;nitric acid, barium salt;barium dinitrate;barium nitrate (as ba)
Metalgrp.Ba	Barium nitrate;Barium dinitrate	Streptocephalus proboscideus	INVERT	Mortality	708	mg/L	A	LC50	24 hours	1	24	0	Calleja,M.C., G. Persoone, and P. Geladi, . Comparative Acute Toxicity of the First 50 Multicentre Evaluation of In Vitro Cytotoxicity Chemicals to Aquatic Non-vertebrates	EnviroTox.v1	barium nitrate;nitric acid, barium salt;barium dinitrate;barium nitrate (as ba)
10024938	Neodymium(III) chloride;Neodymium trichloride	Chlorella vulgaris	ALGAE	Population Growth: Rate of growth. Equivalent to intrinsic rate of increase and maximum possible rate of growth for species. Calculated by relating biomass or abundance to time. Life table data and germination rates are included.	1.2	mg/L	C	NOEC	5 days	5	120	0	De Jong, L.E.D., 1965. Tolerance of Chlorella vulgaris for Metallic and Non-Metallic Ions, Antonie Leeuwenhoek 31:301-313	EnviroTox.v1	Neodymium chloride
1002535	Dibutyltin hydride;Dibutylstannane	Mytilus edulis	INVERT	Growth: Measurable change in length and/or weight of test organism. For population or colonies, see PGR code.	0.002	mg/L	C	NOEC	33 days	33	792	0	Lapota, D., D.E. Rosenberger, M.F. Platter-Rieger, and P.F. Seligman, 1993. Growth and Survival of Mytilus edulis Larvae Exposed to Low Levels of Dibutyltin and Tributyltin, Mar.Biol.(Berlin) 115:413-419	EnviroTox.v1	Dibutylstannane
100254	1,4-Dinitrobenzene;1,4-Dinitrobenzene	Pimephales promelas	FISH	Mortality	0.662	mg/L	A	LC50	96 hours	4	96	0	Broderius,S.J., M.D. Kahl, and M.D. Hoglund, . Use of Joint Toxic Response to Define the Primary Mode of Toxic Action for Diverse Industrial Organic Chemicals	EnviroTox.v1	1,4-dinitrobenzene;p-dinitrobenzene;benzene, 1,4-dinitro-;benzene, p-dinitro-;dinitrobenzene, all isomers;dinitrobenzene, p-;dinitrobenzene (all isomers), para
100254	1,4-Dinitrobenzene;1,4-Dinitrobenzene	Ictalurus punctatus	FISH	Mortality	0.673	mg/L	A	LC50	96 hours	4	96	0	Holcombe,G.W., G.L. Phipps, M.L. Knuth, and T. Felhaber, . The Acute Toxicity of Selected Substituted Phenols, Benzenes and Benzoic Acid Esters to Fathead Minnows Pimephales promelas	EnviroTox.v1	1,4-dinitrobenzene;p-dinitrobenzene;benzene, 1,4-dinitro-;benzene, p-dinitro-;dinitrobenzene, all isomers;dinitrobenzene, p-;dinitrobenzene (all isomers), para
100254	1,4-Dinitrobenzene;1,4-Dinitrobenzene	Pimephales promelas	FISH	Mortality	0.687	mg/L	A	LC50	24 hours	1	24	0	Holcombe,G.W., G.L. Phipps, M.L. Knuth, and T. Felhaber, . The Acute Toxicity of Selected Substituted Phenols, Benzenes and Benzoic Acid Esters to Fathead Minnows Pimephales promelas	EnviroTox.v1	1,4-dinitrobenzene;p-dinitrobenzene;benzene, 1,4-dinitro-;benzene, p-dinitro-;dinitrobenzene, all isomers;dinitrobenzene, p-;dinitrobenzene (all isomers), para
100254	1,4-Dinitrobenzene;1,4-Dinitrobenzene	Pimephales promelas	FISH	Mortality	0.71	mg/L	A	LC50	96 hours	4	96	0	Geiger,D.L., C.E. Northcott, D.J. Call, and L.T. Brooke, . Acute Toxicities of Organic Chemicals to Fathead Minnows (Pimephales promelas), Volume II	EnviroTox.v1	1,4-dinitrobenzene;p-dinitrobenzene;benzene, 1,4-dinitro-;benzene, p-dinitro-;dinitrobenzene, all isomers;dinitrobenzene, p-;dinitrobenzene (all isomers), para
100254	1,4-Dinitrobenzene;1,4-Dinitrobenzene	Ictalurus punctatus	FISH	Mortality	0.725	mg/L	A	LC50	72 hours	3	72	0	Holcombe,G.W., G.L. Phipps, M.L. Knuth, and T. Felhaber, . The Acute Toxicity of Selected Substituted Phenols, Benzenes and Benzoic Acid Esters to Fathead Minnows Pimephales promelas	EnviroTox.v1	1,4-dinitrobenzene;p-dinitrobenzene;benzene, 1,4-dinitro-;benzene, p-dinitro-;dinitrobenzene, all isomers;dinitrobenzene, p-;dinitrobenzene (all isomers), para
100254	1,4-Dinitrobenzene;1,4-Dinitrobenzene	Ictalurus punctatus	FISH	Mortality	0.822	mg/L	A	LC50	48 hours	2	48	0	Holcombe,G.W., G.L. Phipps, M.L. Knuth, and T. Felhaber, . The Acute Toxicity of Selected Substituted Phenols, Benzenes and Benzoic Acid Esters to Fathead Minnows Pimephales promelas	EnviroTox.v1	1,4-dinitrobenzene;p-dinitrobenzene;benzene, 1,4-dinitro-;benzene, p-dinitro-;dinitrobenzene, all isomers;dinitrobenzene, p-;dinitrobenzene (all isomers), para
100254	1,4-Dinitrobenzene;1,4-Dinitrobenzene	Ictalurus punctatus	FISH	Mortality	0.899	mg/L	A	LC50	24 hours	1	24	0	Holcombe,G.W., G.L. Phipps, M.L. Knuth, and T. Felhaber, . The Acute Toxicity of Selected Substituted Phenols, Benzenes and Benzoic Acid Esters to Fathead Minnows Pimephales promelas	EnviroTox.v1	1,4-dinitrobenzene;p-dinitrobenzene;benzene, 1,4-dinitro-;benzene, p-dinitro-;dinitrobenzene, all isomers;dinitrobenzene, p-;dinitrobenzene (all isomers), para
100254	1,4-Dinitrobenzene;1,4-Dinitrobenzene	Pimephales promelas	FISH	Mortality	1.7	mg/L	A	LC50	96 hours	4	96	0	Bailey,H.C., and R.J. Spanggord, . The Relationship between the Toxicity and Structure of Nitroaromatic Chemicals	EnviroTox.v1	1,4-dinitrobenzene;p-dinitrobenzene;benzene, 1,4-dinitro-;benzene, p-dinitro-;dinitrobenzene, all isomers;dinitrobenzene, p-;dinitrobenzene (all isomers), para
100254	1,4-Dinitrobenzene;1,4-Dinitrobenzene	Pimephales promelas	FISH	Mortality: Effect expressed as % death or % survival. If the author defines criteria used to determine that the organism was dead, then identifies the effect as a lethal effect, MOR will be coded in the effect field.	0.71	mg/L	A	LC50	4 days	4	96	0	Geiger, D.L., C.E. Northcott, D.J. Call, and L.T. Brooke, 1985. Acute Toxicities of Organic Chemicals to Fathead Minnows (Pimephales promelas), Vol. 2, Ctr.for Lake Superior Environ.Stud., Univ.of Wisconsin-Superior, Superior, WI :326 p.	EnviroTox.v1	p-Dinitrobenzene
100254	1,4-Dinitrobenzene;1,4-Dinitrobenzene	Pimephales promelas	FISH	Mortality: Effect expressed as % death or % survival. If the author defines criteria used to determine that the organism was dead, then identifies the effect as a lethal effect, MOR will be coded in the effect field.	1.7	mg/L	A	LC50	4 days	4	96	0	Bailey, H.C., and R.J. Spanggord, 1983. The Relationship between the Toxicity and Structure of Nitroaromatic Chemicals, In: W.E.Bishop, R.D.Cardwell, and B.B.Heidolph (Eds.), Aquatic Toxicology and Hazard Assessment, 6th Symposium, ASTM STP 802, Philadelphia, PA :98-107	EnviroTox.v1	p-Dinitrobenzene
100254	1,4-Dinitrobenzene;1,4-Dinitrobenzene	Aplexa hypnorum	INVERT	Mortality: Effect expressed as % death or % survival. If the author defines criteria used to determine that the organism was dead, then identifies the effect as a lethal effect, MOR will be coded in the effect field.	4.24	mg/L	A	LC50	4 days	4	96	0	Holcombe, G.W., G.L. Phipps, M.L. Knuth, and T. Felhaber, 1984. The Acute Toxicity of Selected Substituted Phenols, Benzenes and Benzoic Acid Esters to Fathead Minnows Pimephales promelas, Environ.Pollut.Ser.A 35(4):367-381 (OECDG Data File)	EnviroTox.v1	p-Dinitrobenzene
100254	1,4-Dinitrobenzene;1,4-Dinitrobenzene	Tetrahymena pyriformis	INVERT	Population Size Reduction: Quantifiable reduction in the population size. This effect appears in the database, but new records are coded to represent clearly defined effects under the major effect group POPCOM.	7.35	mg/L	A	EC50	2 days	2	48	0	Schultz, T.W., and F.M. Applehans, 1985. Correlations for the Acute Toxicity of Multiple Nitrogen Substituted Aromatic Molecules, Ecotoxicol.Environ.Saf. 10:75-85 (OECDG Data File)	EnviroTox.v1	p-Dinitrobenzene
100254	1,4-Dinitrobenzene;1,4-Dinitrobenzene	Pimephales promelas	FISH	Mortality	0.603	mg/L	A	LC50	96 hours	4	96	0	Holcombe,G.W., G.L. Phipps, M.L. Knuth, and T. Felhaber, . The Acute Toxicity of Selected Substituted Phenols, Benzenes and Benzoic Acid Esters to Fathead Minnows Pimephales promelas	EnviroTox.v1	1,4-dinitrobenzene;p-dinitrobenzene;benzene, 1,4-dinitro-;benzene, p-dinitro-;dinitrobenzene, all isomers;dinitrobenzene, p-;dinitrobenzene (all isomers), para
100254	1,4-Dinitrobenzene;1,4-Dinitrobenzene	Pimephales promelas	FISH	Mortality	0.609	mg/L	A	LC50	72 hours	3	72	0	Holcombe,G.W., G.L. Phipps, M.L. Knuth, and T. Felhaber, . The Acute Toxicity of Selected Substituted Phenols, Benzenes and Benzoic Acid Esters to Fathead Minnows Pimephales promelas	EnviroTox.v1	1,4-dinitrobenzene;p-dinitrobenzene;benzene, 1,4-dinitro-;benzene, p-dinitro-;dinitrobenzene, all isomers;dinitrobenzene, p-;dinitrobenzene (all isomers), para
100254	1,4-Dinitrobenzene;1,4-Dinitrobenzene	Pimephales promelas	FISH	Mortality	0.641	mg/L	A	LC50	48 hours	2	48	0	Holcombe,G.W., G.L. Phipps, M.L. Knuth, and T. Felhaber, . The Acute Toxicity of Selected Substituted Phenols, Benzenes and Benzoic Acid Esters to Fathead Minnows Pimephales promelas	EnviroTox.v1	1,4-dinitrobenzene;p-dinitrobenzene;benzene, 1,4-dinitro-;benzene, p-dinitro-;dinitrobenzene, all isomers;dinitrobenzene, p-;dinitrobenzene (all isomers), para
100254	1,4-Dinitrobenzene;1,4-Dinitrobenzene	Pimephales promelas	FISH	Mortality: Effect expressed as % death or % survival. If the author defines criteria used to determine that the organism was dead, then identifies the effect as a lethal effect, MOR will be coded in the effect field.	0.603	mg/L	A	LC50	4 days	4	96	0	Holcombe, G.W., G.L. Phipps, M.L. Knuth, and T. Felhaber, 1984. The Acute Toxicity of Selected Substituted Phenols, Benzenes and Benzoic Acid Esters to Fathead Minnows Pimephales promelas, Environ.Pollut.Ser.A 35(4):367-381 (OECDG Data File)	EnviroTox.v1	p-Dinitrobenzene
100254	1,4-Dinitrobenzene;1,4-Dinitrobenzene	Pimephales promelas	FISH	Mortality: Effect expressed as % death or % survival. If the author defines criteria used to determine that the organism was dead, then identifies the effect as a lethal effect, MOR will be coded in the effect field.	0.662	mg/L	A	LC50	4 days	4	96	0	Broderius, S.J., M.D. Kahl, and M.D. Hoglund, 1995. Use of Joint Toxic Response to Define the Primary Mode of Toxic Action for Diverse Industrial Organic Chemicals, Environ.Toxicol.Chem. 14(9):1591-1605 (Author Communication Used)	EnviroTox.v1	p-Dinitrobenzene
100254	1,4-Dinitrobenzene;1,4-Dinitrobenzene	Ictalurus punctatus	FISH	Mortality: Effect expressed as % death or % survival. If the author defines criteria used to determine that the organism was dead, then identifies the effect as a lethal effect, MOR will be coded in the effect field.	0.673	mg/L	A	LC50	4 days	4	96	0	Holcombe, G.W., G.L. Phipps, M.L. Knuth, and T. Felhaber, 1984. The Acute Toxicity of Selected Substituted Phenols, Benzenes and Benzoic Acid Esters to Fathead Minnows Pimephales promelas, Environ.Pollut.Ser.A 35(4):367-381 (OECDG Data File)	EnviroTox.v1	p-Dinitrobenzene
Metalgrp.CrIII	Chromium chloride (CrCl3);Chromium(3+) trichloride	Pseudokirchneriella subcapitata	ALGAE	Population	0.397	mg/L	A	EC50	96 hours	4	96	0	Second Quarterly Rep., U.S.EPA Coop.Agreement No.CR 809234-01-0, Ctr.for Lake Superior Environ.Stud., Univ.of Wisconsin, Superior, WI:74 p.	EnviroTox.v1	chromium chloride;chromium chloride (crcl3);chromi
Metalgrp.CrIII	Chromium chloride (CrCl3);Chromium(3+) trichloride	Pseudokirchneriella subcapitata	ALGAE	Population	0.508	mg/L	A	EC50	120 hours	5	120	0	Second Quarterly Rep., U.S.EPA Coop.Agreement No.CR 809234-01-0, Ctr.for Lake Superior Environ.Stud., Univ.of Wisconsin, Superior, WI:74 p.	EnviroTox.v1	chromium chloride;chromium chloride (crcl3);chromi
Metalgrp.CrIII	Chromium chloride (CrCl3);Chromium(3+) trichloride	Leuciscus idus	FISH	Mortality	100	mg/L	A	LC50	48 hours	2	48	0	Hamburger,B., H. Haberling, and H.R. Hitz, . Comparative Tests on Toxicity to Fish Using Minnows, Trout, Golden Orfe	EnviroTox.v1	chromium chloride;chromium chloride (crcl3);chromium(3+) trichloride;chromium trichloride;chromic chloride anhydrous
Metalgrp.CrIII	Chromium chloride (CrCl3);Chromium(3+) trichloride	Oncorhynchus mykiss	FISH	Mortality	11.2	mg/L	A	LC50	96 hours	4	96	0	Bills,T.D., L.L. Marking, and L.E. Olson, . Effects of Residues of the Polychlorinated Biphenyl Aroclor 1254 on the Sensitivity of Rainbow Trout to Selected Environmental Contaminants	EnviroTox.v1	chromium chloride;chromium chloride (crcl3);chromium(3+) trichloride;chromium trichloride;chromic chloride anhydrous
Metalgrp.CrIII	Chromium chloride (CrCl3);Chromium(3+) trichloride	Anabas scandens	FISH	Mortality	110	mg/L	A	LC50	30 days	30	720	0	Venugopal,N.B.R.K., and S.L.N. Reddy, . In Vivo Effects of Trivalent and Hexavalent Chromium on Renal and Hepatic ATPases of a Freshwater Teleost Anabas scandens	EnviroTox.v1	chromium chloride;chromium chloride (crcl3);chromium(3+) trichloride;chromium trichloride;chromic chloride anhydrous
Metalgrp.CrIII	Chromium chloride (CrCl3);Chromium(3+) trichloride	Phoxinus phoxinus	FISH	Mortality	130	mg/L	A	LC50	48 hours	2	48	0	Hamburger,B., H. Haberling, and H.R. Hitz, . Comparative Tests on Toxicity to Fish Using Minnows, Trout, Golden Orfe	EnviroTox.v1	chromium chloride;chromium chloride (crcl3);chromium(3+) trichloride;chromium trichloride;chromic chloride anhydrous
Metalgrp.CrIII	Chromium chloride (CrCl3);Chromium(3+) trichloride	Cyprinus carpio	FISH	Mortality	15.1	mg/L	A	LC50	96 hours	4	96	0	Virk,S., and R.C. Sharma, . Effect of Nickel and Chromium on Various Life Stages of Cyprinus carpio Linn	EnviroTox.v1	chromium chloride;chromium chloride (crcl3);chromium(3+) trichloride;chromium trichloride;chromic chloride anhydrous
Metalgrp.CrIII	Chromium chloride (CrCl3);Chromium(3+) trichloride	Cyprinus carpio	FISH	Mortality	26.3	mg/L	A	LC50	96 hours	4	96	0	Virk,S., and R.C. Sharma, . Effect of Nickel and Chromium on Various Life Stages of Cyprinus carpio Linn	EnviroTox.v1	chromium chloride;chromium chloride (crcl3);chromium(3+) trichloride;chromium trichloride;chromic chloride anhydrous
Metalgrp.CrIII	Chromium chloride (CrCl3);Chromium(3+) trichloride	Cyprinus carpio	FISH	Mortality	37.2	mg/L	A	LC50	96 hours	4	96	0	Virk,S., and R.C. Sharma, . Effect of Nickel and Chromium on Various Life Stages of Cyprinus carpio Linn	EnviroTox.v1	chromium chloride;chromium chloride (crcl3);chromium(3+) trichloride;chromium trichloride;chromic chloride anhydrous
Metalgrp.CrIII	Chromium chloride (CrCl3);Chromium(3+) trichloride	Clarias batrachus	FISH	Mortality	56.9	mg/L	A	LC50	96 hours	4	96	0	Maiti,A.K., G. Paul, B. Maity, D. Mazumdar, and N.C. Saha, . Chromium III Exposure Inhibits Brain Na+K+ATPase Activity of Clarias batrachus L. Involving Lipid Peroxidation and Deficient Mitochondrial Electron Transport Chain Activity	EnviroTox.v1	chromium chloride;chromium chloride (crcl3);chromium(3+) trichloride;chromium trichloride;chromic chloride anhydrous
Metalgrp.CrIII	Chromium chloride (CrCl3);Chromium(3+) trichloride	Cyprinus carpio	FISH	Mortality	70	mg/L	A	LC50	96 hours	4	96	0	Virk,S., and R.C. Sharma, . Effect of Nickel and Chromium on Various Life Stages of Cyprinus carpio Linn	EnviroTox.v1	chromium chloride;chromium chloride (crcl3);chromium(3+) trichloride;chromium trichloride;chromic chloride anhydrous
Metalgrp.CrIII	Chromium chloride (CrCl3);Chromium(3+) trichloride	Anabas scandens	FISH	Mortality	74.9	mg/L	A	LC50	30 days	30	720	0	Venugopal,N.B.R.K., and S.L.N. Reddy, . In Vivo Effects of Trivalent and Hexavalent Chromium on Renal and Hepatic ATPases of a Freshwater Teleost Anabas scandens	EnviroTox.v1	chromium chloride;chromium chloride (crcl3);chromium(3+) trichloride;chromium trichloride;chromic chloride anhydrous
Metalgrp.CrIII	Chromium chloride (CrCl3);Chromium(3+) trichloride	Cyprinus carpio	FISH	Mortality	87.1	mg/L	A	LC50	96 hours	4	96	0	Virk,S., and R.C. Sharma, . Effect of Nickel and Chromium on Various Life Stages of Cyprinus carpio Linn	EnviroTox.v1	chromium chloride;chromium chloride (crcl3);chromium(3+) trichloride;chromium trichloride;chromic chloride anhydrous
Metalgrp.CrIII	Chromium chloride (CrCl3);Chromium(3+) trichloride	Oncorhynchus mykiss	FISH	Mortality	9.9	mg/L	A	LC50	48 hours	2	48	0	Hamburger,B., H. Haberling, and H.R. Hitz, . Comparative Tests on Toxicity to Fish Using Minnows, Trout, Golden Orfe	EnviroTox.v1	chromium chloride;chromium chloride (crcl3);chromium(3+) trichloride;chromium trichloride;chromic chloride anhydrous
Metalgrp.CrIII	Chromium chloride (CrCl3);Chromium(3+) trichloride	Daphnia magna	INVERT	Mortality	0.3	mg/L	A	LD50	24 hours	1	24	0	Tomasik,P., C.H.D. Magadza, S. Mhizha, and A. Chirume, . The Metal-Metal Interactions in Biological Systems. Part III. Daphnia magna	EnviroTox.v1	chromium chloride;chromium chloride (crcl3);chromium(3+) trichloride;chromium trichloride;chromic chloride anhydrous
Metalgrp.CrIII	Chromium chloride (CrCl3);Chromium(3+) trichloride	Daphnia magna	INVERT	Reproduction	0.7	mg/L	C	NOEC	21 days	21	504	0	Kuhn,R., M. Pattard, K.D. Pernak, and A. Winter, . Results of the Harmful Effects of Water Pollutants to Daphnia magna in the 21 Day Reproduction Test	EnviroTox.v1	chromium chloride;chromium chloride (crcl3);chromium(3+) trichloride;chromium trichloride;chromic chloride anhydrous
Metalgrp.CrIII	Chromium chloride (CrCl3);Chromium(3+) trichloride	Daphnia similis	INVERT	Intoxication	10	mg/L	A	EC50	24 hours	1	24	0	Melnikov,P., and T.C.M. De Freitas, . Evaluation of Acute Chromium (III) Toxicity in Relation to Daphnia similis	EnviroTox.v1	chromium chloride;chromium chloride (crcl3);chromium(3+) trichloride;chromium trichloride;chromic chloride anhydrous
Metalgrp.CrIII	Chromium chloride (CrCl3);Chromium(3+) trichloride	Daphnia magna	INVERT	Intoxication	11.5	mg/L	A	EC50	24 hours	1	24	0	Guilhermino,L., T.C. Diamantino, R. Ribeiro, F. Goncalves, and A.M.V.M. Soares, . Suitability of Test Media Containing EDTA for the Evaluation of Acute Metal Toxicity to Daphnia magna Straus	EnviroTox.v1	chromium chloride;chromium chloride (crcl3);chromium(3+) trichloride;chromium trichloride;chromic chloride anhydrous
Metalgrp.CrIII	Chromium chloride (CrCl3);Chromium(3+) trichloride	Daphnia magna	INVERT	Intoxication	17	mg/L	A	EC50	24 hours	1	24	0	Guilhermino,L., T.C. Diamantino, R. Ribeiro, F. Goncalves, and A.M.V.M. Soares, . Suitability of Test Media Containing EDTA for the Evaluation of Acute Metal Toxicity to Daphnia magna Straus	EnviroTox.v1	chromium chloride;chromium chloride (crcl3);chromium(3+) trichloride;chromium trichloride;chromic chloride anhydrous
Metalgrp.CrIII	Chromium chloride (CrCl3);Chromium(3+) trichloride	Daphnia magna	INVERT	Intoxication	17.1	mg/L	A	EC50	24 hours	1	24	0	Guilhermino,L., T.C. Diamantino, R. Ribeiro, F. Goncalves, and A.M.V.M. Soares, . Suitability of Test Media Containing EDTA for the Evaluation of Acute Metal Toxicity to Daphnia magna Straus	EnviroTox.v1	chromium chloride;chromium chloride (crcl3);chromium(3+) trichloride;chromium trichloride;chromic chloride anhydrous
Metalgrp.CrIII	Chromium chloride (CrCl3);Chromium(3+) trichloride	Daphnia magna	INVERT	Intoxication	22	mg/L	A	EC50	24 hours	1	24	0	Kuhn,R., M. Pattard, K.D. Pernak, and A. Winter, . Results of the Harmful Effects of Water Pollutants to Daphnia magna in the 21 Day Reproduction Test	EnviroTox.v1	chromium chloride;chromium chloride (crcl3);chromium(3+) trichloride;chromium trichloride;chromic chloride anhydrous
Metalgrp.CrIII	Chromium chloride (CrCl3);Chromium(3+) trichloride	Ceriodaphnia dubia	INVERT	Mortality	245	mg/L	A	LC50	48 hours	2	48	0	Hockett,J.R., and D.R. Mount, . Use of Metal Chelating Agents to Differentiate Among Sources of Acute Aquatic Toxicity	EnviroTox.v1	chromium chloride;chromium chloride (crcl3);chromium(3+) trichloride;chromium trichloride;chromic chloride anhydrous
Metalgrp.CrIII	Chromium chloride (CrCl3);Chromium(3+) trichloride	Daphnia similis	INVERT	Intoxication	3.24	mg/L	A	EC50	48 hours	2	48	0	Melnikov,P., and T.C.M. De Freitas, . Evaluation of Acute Chromium (III) Toxicity in Relation to Daphnia similis	EnviroTox.v1	chromium chloride;chromium chloride (crcl3);chromium(3+) trichloride;chromium trichloride;chromic chloride anhydrous
Metalgrp.CrIII	Chromium chloride (CrCl3);Chromium(3+) trichloride	Daphnia magna	INVERT	Intoxication	9.11	mg/L	A	EC50	48 hours	2	48	0	Guilhermino,L., T.C. Diamantino, R. Ribeiro, F. Goncalves, and A.M.V.M. Soares, . Suitability of Test Media Containing EDTA for the Evaluation of Acute Metal Toxicity to Daphnia magna Straus	EnviroTox.v1	chromium chloride;chromium chloride (crcl3);chromium(3+) trichloride;chromium trichloride;chromic chloride anhydrous
Metalgrp.CrIII	Chromium chloride (CrCl3);Chromium(3+) trichloride	Daphnia magna	INVERT	Intoxication	9.91	mg/L	A	EC50	48 hours	2	48	0	Guilhermino,L., T.C. Diamantino, R. Ribeiro, F. Goncalves, and A.M.V.M. Soares, . Suitability of Test Media Containing EDTA for the Evaluation of Acute Metal Toxicity to Daphnia magna Straus	EnviroTox.v1	chromium chloride;chromium chloride (crcl3);chromium(3+) trichloride;chromium trichloride;chromic chloride anhydrous
Metalgrp.CrIII	Chromium chloride (CrCl3);Chromium(3+) trichloride	Daphnia magna	INVERT	Intoxication	9.97	mg/L	A	EC50	48 hours	2	48	0	Guilhermino,L., T.C. Diamantino, R. Ribeiro, F. Goncalves, and A.M.V.M. Soares, . Suitability of Test Media Containing EDTA for the Evaluation of Acute Metal Toxicity to Daphnia magna Straus	EnviroTox.v1	chromium chloride;chromium chloride (crcl3);chromium(3+) trichloride;chromium trichloride;chromic chloride anhydrous
Metalgrp.CrIII	Chromium chloride (CrCl3);Chromium(3+) trichloride	Daphnia pulex	INVERT	Mortality	98.2	mg/L	A	LC50	96 hours	4	96	0	Stackhouse,R.A., and W.H. Benson, . The Effect of Humic Acid on the Toxicity and Bioavailability of Trivalent Chromium	EnviroTox.v1	chromium chloride;chromium chloride (crcl3);chromium(3+) trichloride;chromium trichloride;chromic chloride anhydrous
Metalgrp.CrIII	Chromium chloride (CrCl3);Chromium(3+) trichloride	Pseudokirchneriella subcapitata	ALGAE	Population Growth: Rate of growth. Equivalent to intrinsic rate of increase and maximum possible rate of growth for species. Calculated by relating biomass or abundance to time. Life table data and germination rates are included.	0.397	mg/L	A	EC50	4 days	4	96	0	Call, D.J., L.T. Brooke, N. Ahmad, and D.D. Vaishnav, 1981. Aquatic Pollutant Hazard Assessments and Development of a Hazard Prediction Technology by Quantitative Structure-Activity Relationships, Second Quarterly Rep., U.S.EPA Cooperative Agreement No.CR 809234-01-0, Ctr.for Lake Superior Environ.Stud., Univ.of Wisconsin, Superior, WI :74 p.(Publ in Part As 12448)	EnviroTox.v1	Chromium chloride
Metalgrp.CrIII	Chromium chloride (CrCl3);Chromium(3+) trichloride	Pseudokirchneriella subcapitata	ALGAE	Photosynthesis: Change in plant productivity indicated by change in 14C or CO2 uptake or oxygen production.	0.562	mg/L	A	EC50	4 days	4	96	0	Turbak, S.C., S.B. Olson, and G.A. McFeters, 1986. Comparison of Algal Assay Systems for Detecting Waterborne Herbicides and Metals, Water Res. 20(1):91-96	EnviroTox.v1	Chromium chloride
Metalgrp.CrIII	Chromium chloride (CrCl3);Chromium(3+) trichloride	Chlorella vulgaris	ALGAE	Population Growth: Rate of growth. Equivalent to intrinsic rate of increase and maximum possible rate of growth for species. Calculated by relating biomass or abundance to time. Life table data and germination rates are included.	3.2	mg/L	C	NOEC	5 days	5	120	0	De Jong, L.E.D., 1965. Tolerance of Chlorella vulgaris for Metallic and Non-Metallic Ions, Antonie Leeuwenhoek 31:301-313	EnviroTox.v1	Chromium chloride
Metalgrp.CrIII	Chromium chloride (CrCl3);Chromium(3+) trichloride	Cynoglossus joyneri	FISH	Mortality: Effect expressed as % death or % survival. If the author defines criteria used to determine that the organism was dead, then identifies the effect as a lethal effect, MOR will be coded in the effect field.	0.9	mg/L	A	LC50	4 days	4	96	0	Cui, K., Y. Liu, and L. Hou, 1987. Effects of Six Heavy Metals on Hatching Eggs and Survival of Larval of Marine Fish, Oceanol.Limnol.Sin.(Haiyang Yu Huzhao) 18(2):138-144 (CHI) (ENG ABS)	EnviroTox.v1	Chromium chloride
Metalgrp.CrIII	Chromium chloride (CrCl3);Chromium(3+) trichloride	Oncorhynchus mykiss	FISH	Mortality: Effect expressed as % death or % survival. If the author defines criteria used to determine that the organism was dead, then identifies the effect as a lethal effect, MOR will be coded in the effect field.	11.2	mg/L	A	LC50	4 days	4	96	0	Bills, T.D., L.L. Marking, and L.E. Olson, 1977. Effects of Residues of the Polychlorinated Biphenyl Aroclor 1254 on the Sensitivity of Rainbow Trout to Selected Environmental Contaminants, Prog.Fish-Cult. 39(3):150 (Author Communication Used)	EnviroTox.v1	Chromium chloride
Metalgrp.CrIII	Chromium chloride (CrCl3);Chromium(3+) trichloride	Austropotamobius pallipes	INVERT	Mortality: Effect expressed as % death or % survival. If the author defines criteria used to determine that the organism was dead, then identifies the effect as a lethal effect, MOR will be coded in the effect field.	0.39	mg/L	A	LC50	4 days	4	96	0	Vareille-Morel, C., and C. Chaisemartin, 1982. Natural Tolerance and Acclimation of Different Populations of Austropotamobius pallipes (Le.) to Heavy Metals (Chromium and Lead), Acta Oecol., Oecol.Appl. 3(1):105-122 (FRE) (ENG ABS)	EnviroTox.v1	Chromium chloride
Metalgrp.CrIII	Chromium chloride (CrCl3);Chromium(3+) trichloride	Daphnia magna	INVERT	Reproduction: Change in male and/or female reproductive ability, fertilization and fertilization rate. Includes vegetative reproductive processes.	0.7	mg/L	C	NOEC	21 days	21	504	0	Kuehn, R., M. Pattard, K.D. Pernak, and A. Winter, 1989. Results of the Harmful Effects of Water Pollutants to Daphnia magna in the 21 Day Reproduction Test, Water Res. 23(4):501-510 (OECDG Data File)	EnviroTox.v1	Chromium chloride
Metalgrp.CrIII	Chromium chloride (CrCl3);Chromium(3+) trichloride	Crassostrea virginica	INVERT	Mortality: Effect expressed as % death or % survival. If the author defines criteria used to determine that the organism was dead, then identifies the effect as a lethal effect, MOR will be coded in the effect field.	10.3	mg/L	A	LC50	2 days	2	48	0	Calabrese, A., R.S. Collier, D.A. Nelson, and J.R. MacInnes, 1973. The Toxicity of Heavy Metals to Embryos of the American Oyster Crassostrea virginica, Mar.Biol.(Berlin) 18(3):162-166	EnviroTox.v1	Chromium chloride
Metalgrp.CrIII	Chromium chloride (CrCl3);Chromium(3+) trichloride	Ophryotrocha diadema	INVERT	Mortality: Effect expressed as % death or % survival. If the author defines criteria used to determine that the organism was dead, then identifies the effect as a lethal effect, MOR will be coded in the effect field.	100	mg/L	A	LC50	2 days	2	48	0	Parker, J.G., 1984. The Effects of Selected Chemicals and Water Quality on the Marine Polychaete Ophryotrocha diadema, Water Res. 18(7):865-868	EnviroTox.v1	Chromium chloride
Metalgrp.CrIII	Chromium chloride (CrCl3);Chromium(3+) trichloride	Ephemerella subvaria	INVERT	Mortality: Effect expressed as % death or % survival. If the author defines criteria used to determine that the organism was dead, then identifies the effect as a lethal effect, MOR will be coded in the effect field.	2	mg/L	A	LC50	2 days	2	48	0	Warnick, S.L., and H.L. Bell, 1969. The Acute Toxicity of Some Heavy Metals to Different Species of Aquatic Insects, J.Water Pollut.Control Fed. 41(2 Pt.1):280-284	EnviroTox.v1	Chromium chloride
Metalgrp.CrIII	Chromium chloride (CrCl3);Chromium(3+) trichloride	Hydropsyche betteni	INVERT	Mortality: Effect expressed as % death or % survival. If the author defines criteria used to determine that the organism was dead, then identifies the effect as a lethal effect, MOR will be coded in the effect field.	64	mg/L	A	LC50	4 days	4	96	0	Warnick, S.L., and H.L. Bell, 1969. The Acute Toxicity of Some Heavy Metals to Different Species of Aquatic Insects, J.Water Pollut.Control Fed. 41(2 Pt.1):280-284	EnviroTox.v1	Chromium chloride
Metalgrp.CrIII	Chromium chloride (CrCl3);Chromium(3+) trichloride	Daphnia pulex	INVERT	Mortality: Effect expressed as % death or % survival. If the author defines criteria used to determine that the organism was dead, then identifies the effect as a lethal effect, MOR will be coded in the effect field.	98.2	mg/L	A	LC50	2 days	2	48	0	Stackhouse, R.A., and W.H. Benson, 1989. The Effect of Humic Acid on the Toxicity and Bioavailability of Trivalent Chromium, Ecotoxicol.Environ.Saf. 17(1):105-111	EnviroTox.v1	Chromium chloride
10025748	Dysprosium(III) chloride;Dysprosium trichloride	Chlorella vulgaris	ALGAE	Population Growth: Rate of growth. Equivalent to intrinsic rate of increase and maximum possible rate of growth for species. Calculated by relating biomass or abundance to time. Life table data and germination rates are included.	1.1	mg/L	C	NOEC	5 days	5	120	0	De Jong, L.E.D., 1965. Tolerance of Chlorella vulgaris for Metallic and Non-Metallic Ions, Antonie Leeuwenhoek 31:301-313	EnviroTox.v1	Dysprosium chloride
10025760	Europium(III) chloride;Europium(3+) trichloride	Chlorella vulgaris	ALGAE	Population Growth: Rate of growth. Equivalent to intrinsic rate of increase and maximum possible rate of growth for species. Calculated by relating biomass or abundance to time. Life table data and germination rates are included.	1.2	mg/L	C	NOEC	5 days	5	120	0	De Jong, L.E.D., 1965. Tolerance of Chlorella vulgaris for Metallic and Non-Metallic Ions, Antonie Leeuwenhoek 31:301-313	EnviroTox.v1	Europium chloride
10025828	Indium trichloride;Indium trichloride	Chlorella vulgaris	ALGAE	Population Growth: Rate of growth. Equivalent to intrinsic rate of increase and maximum possible rate of growth for species. Calculated by relating biomass or abundance to time. Life table data and germination rates are included.	1.4	mg/L	C	NOEC	5 days	5	120	0	De Jong, L.E.D., 1965. Tolerance of Chlorella vulgaris for Metallic and Non-Metallic Ions, Antonie Leeuwenhoek 31:301-313	EnviroTox.v1	Indium chloride
10025919	Antimony trichloride;Trichlorostibane	Pimephales promelas	FISH	Mortality	20.8	mg/L	A	EC50	24 hours	1	24	0	Brooke,L.T., D.J. Call, S.H. Poirier, C.A. Lindberg, and T.P. Markee, . Acute Toxicity of Antimony III to Several Species of Freshwater Organisms	EnviroTox.v1	antimony trichloride;stibine, trichloro-;antimony(3+) trichloride;antimony(iii) chloride;antimony chloride, (sbcl3);stibine: trichloro-
10025919	Antimony trichloride;Trichlorostibane	Pimephales promelas	FISH	Mortality	20.8	mg/L	A	LC50	24 hours	1	24	0	Brooke,L.T., D.J. Call, S.H. Poirier, C.A. Lindberg, and T.P. Markee, . Acute Toxicity of Antimony III to Several Species of Freshwater Organisms	EnviroTox.v1	antimony trichloride;stibine, trichloro-;antimony(3+) trichloride;antimony(iii) chloride;antimony chloride, (sbcl3);stibine: trichloro-
10025919	Antimony trichloride;Trichlorostibane	Pimephales promelas	FISH	Mortality	21	mg/L	A	LC50	192 hours	8	192	0	Kimball,G., . The Effects of Lesser Known Metals and One Organic to Fathead Minnows (Pimephales promelas) and Daphnia magna	EnviroTox.v1	antimony trichloride;stibine, trichloro-;antimony(3+) trichloride;antimony(iii) chloride;antimony chloride, (sbcl3);stibine: trichloro-
10025919	Antimony trichloride;Trichlorostibane	Pimephales promelas	FISH	Mortality	21	mg/L	A	LC50	96 hours	4	96	0	Kimball,G., . The Effects of Lesser Known Metals and One Organic to Fathead Minnows (Pimephales promelas) and Daphnia magna	EnviroTox.v1	antimony trichloride;stibine, trichloro-;antimony(3+) trichloride;antimony(iii) chloride;antimony chloride, (sbcl3);stibine: trichloro-
10025919	Antimony trichloride;Trichlorostibane	Pimephales promelas	FISH	Mortality	22.7	mg/L	A	LC50	96 hours	4	96	0	Kimball,G., . The Effects of Lesser Known Metals and One Organic to Fathead Minnows (Pimephales promelas) and Daphnia magna	EnviroTox.v1	antimony trichloride;stibine, trichloro-;antimony(3+) trichloride;antimony(iii) chloride;antimony chloride, (sbcl3);stibine: trichloro-
10025919	Antimony trichloride;Trichlorostibane	Pimephales promelas	FISH	Growth	1.13	mg/L	C	NOEC	28 days	28	672	0	Kimball,G., . The Effects of Lesser Known Metals and One Organic to Fathead Minnows (Pimephales promelas) and Daphnia magna	EnviroTox.v1	antimony trichloride;stibine, trichloro-;antimony(3+) trichloride;antimony(iii) chloride;antimony chloride, (sbcl3);stibine: trichloro-
10025919	Antimony trichloride;Trichlorostibane	Carassius auratus	FISH	Mortality	11.3	mg/L	A	LC50	7 days	7	168	0	Birge,W.J., . Aquatic Toxicology of Trace Elements of Coal and Fly Ash	EnviroTox.v1	antimony trichloride;stibine, trichloro-;antimony(3+) trichloride;antimony(iii) chloride;antimony chloride, (sbcl3);stibine: trichloro-
10025919	Antimony trichloride;Trichlorostibane	Pimephales promelas	FISH	Mortality	14.4	mg/L	A	EC50	96 hours	4	96	0	Brooke,L.T., D.J. Call, S.H. Poirier, C.A. Lindberg, and T.P. Markee, . Acute Toxicity of Antimony III to Several Species of Freshwater Organisms	EnviroTox.v1	antimony trichloride;stibine, trichloro-;antimony(3+) trichloride;antimony(iii) chloride;antimony chloride, (sbcl3);stibine: trichloro-
10025919	Antimony trichloride;Trichlorostibane	Pimephales promelas	FISH	Mortality	14.4	mg/L	A	LC50	96 hours	4	96	0	Brooke,L.T., D.J. Call, S.H. Poirier, C.A. Lindberg, and T.P. Markee, . Acute Toxicity of Antimony III to Several Species of Freshwater Organisms	EnviroTox.v1	antimony trichloride;stibine, trichloro-;antimony(3+) trichloride;antimony(iii) chloride;antimony chloride, (sbcl3);stibine: trichloro-
10025919	Antimony trichloride;Trichlorostibane	Pimephales promelas	FISH	Mortality	17	mg/L	A	LC50	96 hours	4	96	0	Tarzwell,C.M., and C. Henderson, . Toxicity of Less Common Metals to Fishes	EnviroTox.v1	antimony trichloride;stibine, trichloro-;antimony(3+) trichloride;antimony(iii) chloride;antimony chloride, (sbcl3);stibine: trichloro-
10025919	Antimony trichloride;Trichlorostibane	Pimephales promelas	FISH	Mortality	17.4	mg/L	A	EC50	48 hours	2	48	0	Brooke,L.T., D.J. Call, S.H. Poirier, C.A. Lindberg, and T.P. Markee, . Acute Toxicity of Antimony III to Several Species of Freshwater Organisms	EnviroTox.v1	antimony trichloride;stibine, trichloro-;antimony(3+) trichloride;antimony(iii) chloride;antimony chloride, (sbcl3);stibine: trichloro-
10025919	Antimony trichloride;Trichlorostibane	Pimephales promelas	FISH	Mortality	17.4	mg/L	A	LC50	48 hours	2	48	0	Brooke,L.T., D.J. Call, S.H. Poirier, C.A. Lindberg, and T.P. Markee, . Acute Toxicity of Antimony III to Several Species of Freshwater Organisms	EnviroTox.v1	antimony trichloride;stibine, trichloro-;antimony(3+) trichloride;antimony(iii) chloride;antimony chloride, (sbcl3);stibine: trichloro-
10025919	Antimony trichloride;Trichlorostibane	Pimephales promelas	FISH	Mortality	19.3	mg/L	A	LC50	192 hours	8	192	0	Kimball,G., . The Effects of Lesser Known Metals and One Organic to Fathead Minnows (Pimephales promelas) and Daphnia magna	EnviroTox.v1	antimony trichloride;stibine, trichloro-;antimony(3+) trichloride;antimony(iii) chloride;antimony chloride, (sbcl3);stibine: trichloro-
10025919	Antimony trichloride;Trichlorostibane	Pimephales promelas	FISH	Growth	2.31	mg/L	C	NOEC	28 days	28	672	0	Kimball,G., . The Effects of Lesser Known Metals and One Organic to Fathead Minnows (Pimephales promelas) and Daphnia magna	EnviroTox.v1	antimony trichloride;stibine, trichloro-;antimony(3+) trichloride;antimony(iii) chloride;antimony chloride, (sbcl3);stibine: trichloro-
10025919	Antimony trichloride;Trichlorostibane	Ictalurus punctatus	FISH	Mortality	24.1	mg/L	A	LC50	96 hours	4	96	0	TAI Environmental Sciences Inc., . Results of Acute Toxicity Testing of Antimony Trichloride Using the Freshwater Species Chironomus tentans, Physa heterostropha, Ictalurus punctatus, Hyalella azteca, Hydra oligactis and Chlorohydra viridissimus	EnviroTox.v1	antimony trichloride;stibine, trichloro-;antimony(3+) trichloride;antimony(iii) chloride;antimony chloride, (sbcl3);stibine: trichloro-
10025919	Antimony trichloride;Trichlorostibane	Ictalurus punctatus	FISH	Mortality	24.6	mg/L	A	LC50	96 hours	4	96	0	TAI Environmental Sciences Inc., . Results of Acute Toxicity Testing of Antimony Trichloride Using the Freshwater Species Chironomus tentans, Physa heterostropha, Ictalurus punctatus, Hyalella azteca, Hydra oligactis and Chlorohydra viridissimus	EnviroTox.v1	antimony trichloride;stibine, trichloro-;antimony(3+) trichloride;antimony(iii) chloride;antimony chloride, (sbcl3);stibine: trichloro-
10025919	Antimony trichloride;Trichlorostibane	Oreochromis mossambicus	FISH	Mortality	35.5	mg/L	A	LC50	48 hours	2	48	0	Lin,H.C., and P.P. Hwang, . Acute and Chronic Effects of Antimony Chloride (SbCl3) on Tilapia (Oreochromis mossambicus) Larvae	EnviroTox.v1	antimony trichloride;stibine, trichloro-;antimony(3+) trichloride;antimony(iii) chloride;antimony chloride, (sbcl3);stibine: trichloro-
10025919	Antimony trichloride;Trichlorostibane	Oreochromis mossambicus	FISH	Mortality	35.5	mg/L	A	LC50	96 hours	4	96	0	Lin,H.C., and P.P. Hwang, . Acute and Chronic Effects of Antimony Chloride (SbCl3) on Tilapia (Oreochromis mossambicus) Larvae	EnviroTox.v1	antimony trichloride;stibine, trichloro-;antimony(3+) trichloride;antimony(iii) chloride;antimony chloride, (sbcl3);stibine: trichloro-
10025919	Antimony trichloride;Trichlorostibane	Pimephales promelas	FISH	Mortality	4.5	mg/L	C	NOEC	28 days	28	672	0	Kimball,G., . The Effects of Lesser Known Metals and One Organic to Fathead Minnows (Pimephales promelas) and Daphnia magna	EnviroTox.v1	antimony trichloride;stibine, trichloro-;antimony(3+) trichloride;antimony(iii) chloride;antimony chloride, (sbcl3);stibine: trichloro-
10025919	Antimony trichloride;Trichlorostibane	Pimephales promelas	FISH	Mortality	9	mg/L	A	LC50	96 hours	4	96	0	Tarzwell,C.M., and C. Henderson, . Toxicity of Less Common Metals to Fishes	EnviroTox.v1	antimony trichloride;stibine, trichloro-;antimony(3+) trichloride;antimony(iii) chloride;antimony chloride, (sbcl3);stibine: trichloro-
10025919	Antimony trichloride;Trichlorostibane	Daphnia magna	INVERT	Mortality	0.0101	mg/L	A	LC50	96 hours	4	96	0	Kimball,G., . The Effects of Lesser Known Metals and One Organic to Fathead Minnows (Pimephales promelas) and Daphnia magna	EnviroTox.v1	antimony trichloride;stibine, trichloro-;antimony(3+) trichloride;antimony(iii) chloride;antimony chloride, (sbcl3);stibine: trichloro-
10025919	Antimony trichloride;Trichlorostibane	Chlorohydra viridissima	INVERT	Mortality	1.77	mg/L	A	LC50	96 hours	4	96	0	TAI Environmental Sciences Inc., . Results of Acute Toxicity Testing of Antimony Trichloride Using the Freshwater Species Chironomus tentans, Physa heterostropha, Ictalurus punctatus, Hyalella azteca, Hydra oligactis and Chlorohydra viridissimus	EnviroTox.v1	antimony trichloride;stibine, trichloro-;antimony(3+) trichloride;antimony(iii) chloride;antimony chloride, (sbcl3);stibine: trichloro-
10025919	Antimony trichloride;Trichlorostibane	Hydra oligactis	INVERT	Mortality	1.95	mg/L	A	LC50	96 hours	4	96	0	TAI Environmental Sciences Inc., . Results of Acute Toxicity Testing of Antimony Trichloride Using the Freshwater Species Chironomus tentans, Physa heterostropha, Ictalurus punctatus, Hyalella azteca, Hydra oligactis and Chlorohydra viridissimus	EnviroTox.v1	antimony trichloride;stibine, trichloro-;antimony(3+) trichloride;antimony(iii) chloride;antimony chloride, (sbcl3);stibine: trichloro-
10025919	Antimony trichloride;Trichlorostibane	Daphnia magna	INVERT	Mortality	10.1	mg/L	A	LC50	48 hours	2	48	0	Kimball,G., . The Effects of Lesser Known Metals and One Organic to Fathead Minnows (Pimephales promelas) and Daphnia magna	EnviroTox.v1	antimony trichloride;stibine, trichloro-;antimony(3+) trichloride;antimony(iii) chloride;antimony chloride, (sbcl3);stibine: trichloro-
10025919	Antimony trichloride;Trichlorostibane	Daphnia magna	INVERT	Mortality	14	mg/L	A	LC50	48 hours	2	48	0	Kimball,G., . The Effects of Lesser Known Metals and One Organic to Fathead Minnows (Pimephales promelas) and Daphnia magna	EnviroTox.v1	antimony trichloride;stibine, trichloro-;antimony(3+) trichloride;antimony(iii) chloride;antimony chloride, (sbcl3);stibine: trichloro-
10025919	Antimony trichloride;Trichlorostibane	Daphnia magna	INVERT	Mortality	14	mg/L	A	LC50	96 hours	4	96	0	Kimball,G., . The Effects of Lesser Known Metals and One Organic to Fathead Minnows (Pimephales promelas) and Daphnia magna	EnviroTox.v1	antimony trichloride;stibine, trichloro-;antimony(3+) trichloride;antimony(iii) chloride;antimony chloride, (sbcl3);stibine: trichloro-
10025919	Antimony trichloride;Trichlorostibane	Daphnia magna	INVERT	Mortality	14.5	mg/L	C	LC50	7 days	7	168	0	Kimball,G., . The Effects of Lesser Known Metals and One Organic to Fathead Minnows (Pimephales promelas) and Daphnia magna	EnviroTox.v1	antimony trichloride;stibine, trichloro-;antimony(3+) trichloride;antimony(iii) chloride;antimony chloride, (sbcl3);stibine: trichloro-
10025919	Antimony trichloride;Trichlorostibane	Daphnia magna	INVERT	Mortality	23.5	mg/L	A	LC50	48 hours	2	48	0	Kimball,G., . The Effects of Lesser Known Metals and One Organic to Fathead Minnows (Pimephales promelas) and Daphnia magna	EnviroTox.v1	antimony trichloride;stibine, trichloro-;antimony(3+) trichloride;antimony(iii) chloride;antimony chloride, (sbcl3);stibine: trichloro-
10025919	Antimony trichloride;Trichlorostibane	Ceriodaphnia dubia	INVERT	Mortality	3.47	mg/L	A	LC50	48 hours	2	48	0	Spehar,R.L., . Criteria Document Data on Antimony	EnviroTox.v1	antimony trichloride;stibine, trichloro-;antimony(3+) trichloride;antimony(iii) chloride;antimony chloride, (sbcl3);stibine: trichloro-
10025919	Antimony trichloride;Trichlorostibane	Daphnia magna	INVERT	Reproduction	3.9	mg/L	C	NOEC	7 days	7	168	0	Kimball,G., . The Effects of Lesser Known Metals and One Organic to Fathead Minnows (Pimephales promelas) and Daphnia magna	EnviroTox.v1	antimony trichloride;stibine, trichloro-;antimony(3+) trichloride;antimony(iii) chloride;antimony chloride, (sbcl3);stibine: trichloro-
10025919	Antimony trichloride;Trichlorostibane	Daphnia magna	INVERT	Reproduction	4.16	mg/L	C	NOEC	28 days	28	672	0	Kimball,G., . The Effects of Lesser Known Metals and One Organic to Fathead Minnows (Pimephales promelas) and Daphnia magna	EnviroTox.v1	antimony trichloride;stibine, trichloro-;antimony(3+) trichloride;antimony(iii) chloride;antimony chloride, (sbcl3);stibine: trichloro-
10025919	Antimony trichloride;Trichlorostibane	Ceriodaphnia dubia	INVERT	Mortality	4.22	mg/L	A	LC50	24 hours	1	24	0	Spehar,R.L., . Criteria Document Data on Antimony	EnviroTox.v1	antimony trichloride;stibine, trichloro-;antimony(3+) trichloride;antimony(iii) chloride;antimony chloride, (sbcl3);stibine: trichloro-
10025919	Antimony trichloride;Trichlorostibane	Daphnia magna	INVERT	Mortality	4.51	mg/L	C	LC50	28 days	28	672	0	Kimball,G., . The Effects of Lesser Known Metals and One Organic to Fathead Minnows (Pimephales promelas) and Daphnia magna	EnviroTox.v1	antimony trichloride;stibine, trichloro-;antimony(3+) trichloride;antimony(iii) chloride;antimony chloride, (sbcl3);stibine: trichloro-
10025919	Antimony trichloride;Trichlorostibane	Pimephales promelas	FISH	Growth: Measurable change in length and/or weight of test organism. For population or colonies, see PGR code.	1.13	mg/L	C	NOEC	28 days	28	672	0	Kimball, G., 1978. The Effects of Lesser Known Metals and One Organic to Fathead Minnows (Pimephales promelas) and Daphnia magna, Manuscr., Dep.of Entomol., Fish.and Wildl., Univ.of Minnesota, Minneapolis, MN :88 p.	EnviroTox.v1	Antimony trichloride
10025919	Antimony trichloride;Trichlorostibane	Pimephales promelas	FISH	Mortality: Effect expressed as % death or % survival. If the author defines criteria used to determine that the organism was dead, then identifies the effect as a lethal effect, MOR will be coded in the effect field.	21.9	mg/L	A	LC50	4 days	4	96	0	Kimball, G., 1978. The Effects of Lesser Known Metals and One Organic to Fathead Minnows (Pimephales promelas) and Daphnia magna, Manuscr., Dep.of Entomol., Fish.and Wildl., Univ.of Minnesota, Minneapolis, MN :88 p.	EnviroTox.v1	Antimony trichloride
10025919	Antimony trichloride;Trichlorostibane	Daphnia magna	INVERT	Immobilization: Change in the failure to respond or lack of movement after mechanical stimulation.	12.1	mg/L	A	LC50	2 days	2	48	0	Kimball, G., 1978. The Effects of Lesser Known Metals and One Organic to Fathead Minnows (Pimephales promelas) and Daphnia magna, Manuscr., Dep.of Entomol., Fish.and Wildl., Univ.of Minnesota, Minneapolis, MN :88 p.	EnviroTox.v1	Antimony trichloride
10025919	Antimony trichloride;Trichlorostibane	Caenorhabditis elegans	INVERT	Mortality: Effect expressed as % death or % survival. If the author defines criteria used to determine that the organism was dead, then identifies the effect as a lethal effect, MOR will be coded in the effect field.	20	mg/L	A	LC50	4 days	4	96	0	Williams, P.L., and D.B. Dusenbery, 1990. Aquatic Toxicity Testing Using the Nematode, Caenorhabditis elegans, Environ.Toxicol.Chem. 9(10):1285-1290	EnviroTox.v1	Antimony trichloride
10025919	Antimony trichloride;Trichlorostibane	Daphnia magna	INVERT	Reproduction: Change in male and/or female reproductive ability, fertilization and fertilization rate. Includes vegetative reproductive processes.	3.9	mg/L	C	NOEC	21 days	21	504	0	Kimball, G., 1978. The Effects of Lesser Known Metals and One Organic to Fathead Minnows (Pimephales promelas) and Daphnia magna, Manuscr., Dep.of Entomol., Fish.and Wildl., Univ.of Minnesota, Minneapolis, MN :88 p.	EnviroTox.v1	Antimony trichloride
10026081	Thorium chloride (ThCl4);Thorium(4+) tetrachloride	Chlorella vulgaris	ALGAE	Population Growth: Rate of growth. Equivalent to intrinsic rate of increase and maximum possible rate of growth for species. Calculated by relating biomass or abundance to time. Life table data and germination rates are included.	0.8	mg/L	C	NOEC	5 days	5	120	0	De Jong, L.E.D., 1965. Tolerance of Chlorella vulgaris for Metallic and Non-Metallic Ions, Antonie Leeuwenhoek 31:301-313	EnviroTox.v1	Thorium chloride
10026116	Zirconium(IV) chloride;Zirconium(4+) tetrachloride	Pseudokirchneriella subcapitata	ALGAE	Growth	2.6	mg/L	A	EC50	96 hours	4	96	0	Water Air Soil Pollut.47(1-2): 87-100	EnviroTox.v1	zirconium(4+) tetrachloride;zirconium chloride (zr
10026116	Zirconium(IV) chloride;Zirconium(4+) tetrachloride	Pseudokirchneriella subcapitata	ALGAE	Growth: Measurable change in length and/or weight of test organism. For population or colonies, see PGR code.	2.6	mg/L	A	EC50	4 days	4	96	0	Couture, P., C. Blaise, D. Cluis, and C. Bastien, 1989. Zirconium Toxicity Assessment Using Bacteria, Algae and Fish Assays, Water Air Soil Pollut. 47(1-2):87-100	EnviroTox.v1	Zirconium chloride
10026116	Zirconium(IV) chloride;Zirconium(4+) tetrachloride	Oncorhynchus mykiss	FISH	Mortality: Effect expressed as % death or % survival. If the author defines criteria used to determine that the organism was dead, then identifies the effect as a lethal effect, MOR will be coded in the effect field.	20	mg/L	A	LC50	4 days	4	96	0	Couture, P., C. Blaise, D. Cluis, and C. Bastien, 1989. Zirconium Toxicity Assessment Using Bacteria, Algae and Fish Assays, Water Air Soil Pollut. 47(1-2):87-100	EnviroTox.v1	Zirconium chloride
10026127	Niobium chloride;Niobium(5+) pentachloride	Chlorella vulgaris	ALGAE	Population Growth: Rate of growth. Equivalent to intrinsic rate of increase and maximum possible rate of growth for species. Calculated by relating biomass or abundance to time. Life table data and germination rates are included.	1.1	mg/L	C	NOEC	5 days	5	120	0	De Jong, L.E.D., 1965. Tolerance of Chlorella vulgaris for Metallic and Non-Metallic Ions, Antonie Leeuwenhoek 31:301-313	EnviroTox.v1	Niobium chloride
1002626	Sodium decanoate;Sodium decanoate	Daphnia magna	INVERT	Intoxication	65	mg/L	A	EC50	24 hours	1	24	0	Lundahl,P., and R. Cabridenc, . Molecular Structure - Biological Properties Relationships in Anionic Surface-Active Agents	EnviroTox.v1	decanoic acid, sodium salt;sodium decanoate;decanoic acid, na salt;decanoic acid sodium salt
1002626	Sodium decanoate;Sodium decanoate	Daphnia magna	INVERT	Immobilization: Change in the failure to respond or lack of movement after mechanical stimulation.	65	mg/L	A	EC50	2 days	2	48	0	Lundahl, P., and R. Cabridenc, 1978. Molecular Structure - Biological Properties Relationships in Anionic Surface-Active Agents, Water Res. 12(1):25-30	EnviroTox.v1	Decanoic acid sodium salt
10028156	Ozone;Trioxid-2-en-2-ium-1-ide	Oncorhynchus mykiss	FISH	Mortality: Effect expressed as % death or % survival. If the author defines criteria used to determine that the organism was dead, then identifies the effect as a lethal effect, MOR will be coded in the effect field.	0.0093	mg/L	A	LC50	4 days	4	96	0	Wedemeyer, G.A., N.C. Nelson, and W.T. Yasutake, 1979. Physiological and Biochemical Aspects of Ozone Toxicity to Rainbow Trout (Salmo gairdneri), J.Fish.Res.Board Can. 36(6):605-614	EnviroTox.v1	Ozone
10028156	Ozone;Trioxid-2-en-2-ium-1-ide	Ictalurus punctatus	FISH	Mortality: Effect expressed as % death or % survival. If the author defines criteria used to determine that the organism was dead, then identifies the effect as a lethal effect, MOR will be coded in the effect field.	0.03	mg/L	A	LC50	4 days	4	96	0	Hammond, B., and J. Bishop Jr., 1979. Maximum Utilization of Water Resources in a Planned Community. Chlorine and Ozone Toxicity Evaluation, Environ.Prot.Tech.Ser., EPA-600/2-79-050E, Municipal Environ.Res.Lab., U.S.EPA, Cincinnati, OH :39 p. (NTIS/PB80-131121)	EnviroTox.v1	Ozone
10028156	Ozone;Trioxid-2-en-2-ium-1-ide	Lepomis macrochirus	FISH	Mortality: Effect expressed as % death or % survival. If the author defines criteria used to determine that the organism was dead, then identifies the effect as a lethal effect, MOR will be coded in the effect field.	0.06	mg/L	A	LC50	4 days	4	96	0	Paller, M.H., and R.C. Heidinger, 1979. The Toxicity of Ozone to the Bluegill, J.Environ.Sci.Health A14(3):169-193	EnviroTox.v1	Ozone
10028156	Ozone;Trioxid-2-en-2-ium-1-ide	Morone saxatilis	FISH	Mortality: Effect expressed as % death or % survival. If the author defines criteria used to determine that the organism was dead, then identifies the effect as a lethal effect, MOR will be coded in the effect field.	0.06	mg/L	A	LC50	4 days	4	96	0	Hall, L.W.Jr., D.T. Burton, and L.B. Richardson, 1981. Comparison of Ozone and Chlorine Toxicity to the Developmental Stages of Striped Bass, Morone saxatilis, Can.J.Fish.Aquat.Sci. 38(7):752-757	EnviroTox.v1	Ozone
10028156	Ozone;Trioxid-2-en-2-ium-1-ide	Morone americana	FISH	Mortality: Effect expressed as % death or % survival. If the author defines criteria used to determine that the organism was dead, then identifies the effect as a lethal effect, MOR will be coded in the effect field.	0.2	mg/L	A	LC50	4 days	4	96	0	Richardson, L.B., D.T. Burton, R.M. Block, and A.M. Stavola, 1983. Lethal and Sublethal Exposure and Recovery Effects of Ozone-Produced Oxidants on Adult White Perch (Morone americana Gmelin), Water Res. 17(2):205-213	EnviroTox.v1	Ozone
10028156	Ozone;Trioxid-2-en-2-ium-1-ide	Oncorhynchus mykiss	FISH	Mortality	0.0093	mg/L	A	LC50	96 hours	4	96	0	Wedemeyer,G.A., N.C. Nelson, and W.T. Yasutake, . Physiological and Biochemical Aspects of Ozone Toxicity to Rainbow Trout (Salmo gairdneri)	EnviroTox.v1	ozone;trioxid-2-en-2-ium-1-ide;ozone, heavy work;ozone, heavy, moderate, or light workloads (? 2 hours);ozone, light work;ozone, moderate work;ozone, which has the molecular formula o3
10028156	Ozone;Trioxid-2-en-2-ium-1-ide	Ictalurus punctatus	FISH	Mortality	0.03	mg/L	A	LC50	96 hours	4	96	0	Hammond,B., and J.,Jr. Bishop, . Maximum Utilization of Water Resources in a Planned Community. Chlorine and Ozone Toxicity Evaluation	EnviroTox.v1	ozone;trioxid-2-en-2-ium-1-ide;ozone, heavy work;ozone, heavy, moderate, or light workloads (? 2 hours);ozone, light work;ozone, moderate work;ozone, which has the molecular formula o3
10028156	Ozone;Trioxid-2-en-2-ium-1-ide	Lepomis macrochirus	FISH	Mortality	0.06	mg/L	A	LC50	24 hours	1	24	0	Paller,M.H., and R.C. Heidinger, . The Toxicity of Ozone to the Bluegill	EnviroTox.v1	ozone;trioxid-2-en-2-ium-1-ide;ozone, heavy work;ozone, heavy, moderate, or light workloads (? 2 hours);ozone, light work;ozone, moderate work;ozone, which has the molecular formula o3
10028156	Ozone;Trioxid-2-en-2-ium-1-ide	Morone saxatilis	FISH	Mortality	0.06	mg/L	A	LC50	30 hours	1.2	28.8	0	Hall,L.W.,Jr., D.T. Burton, and L.B. Richardson, . Comparison of Ozone and Chlorine Toxicity to the Developmental Stages of Striped Bass, Morone saxatilis	EnviroTox.v1	ozone;trioxid-2-en-2-ium-1-ide;ozone, heavy work;ozone, heavy, moderate, or light workloads (? 2 hours);ozone, light work;ozone, moderate work;ozone, which has the molecular formula o3
10028156	Ozone;Trioxid-2-en-2-ium-1-ide	Morone saxatilis	FISH	Mortality	0.21	mg/L	A	LC50	12;30 hours	1.2	28.8	0	Hall,L.W.,Jr., D.T. Burton, and L.B. Richardson, . Comparison of Ozone and Chlorine Toxicity to the Developmental Stages of Striped Bass, Morone saxatilis	EnviroTox.v1	ozone;trioxid-2-en-2-ium-1-ide;ozone, heavy work;ozone, heavy, moderate, or light workloads (? 2 hours);ozone, light work;ozone, moderate work;ozone, which has the molecular formula o3
10028156	Ozone;Trioxid-2-en-2-ium-1-ide	Lepomis macrochirus	FISH	Mortality	0.32	mg/L	A	LC50	40 hours	1.7	40.8	0	Paller,M.H., and R.C. Heidinger, . The Toxicity of Ozone to the Bluegill	EnviroTox.v1	ozone;trioxid-2-en-2-ium-1-ide;ozone, heavy work;ozone, heavy, moderate, or light workloads (? 2 hours);ozone, light work;ozone, moderate work;ozone, which has the molecular formula o3
Metalgrp.Fe	Ferric sulfate;Iron(3+) sulfate (2/3)	Gambusia affinis	FISH	Mortality	133	mg/L	A	LC50	24 hours	1	24	0	Wallen,I.E., W.C. Greer, and R. Lasater, . Toxicity to Gambusia affinis of Certain Pure Chemicals in Turbid Waters	EnviroTox.v1	sulfuric acid, iron(3++) salt (3:2);sulfuric acid, iron(3+) salt;sulfuric acid, iron(3+) salt (3:2);diiron tris(sulphate);ferric sulfate;iron(3+) trisulfate;iron persulfate;iron sesquisulfate;iron sulfate (2:3);(iron(iii) sulfate)
Metalgrp.Fe	Ferric sulfate;Iron(3+) sulfate (2/3)	Gambusia affinis	FISH	Mortality	133	mg/L	A	LC50	48 hours	2	48	0	Wallen,I.E., W.C. Greer, and R. Lasater, . Toxicity to Gambusia affinis of Certain Pure Chemicals in Turbid Waters	EnviroTox.v1	sulfuric acid, iron(3++) salt (3:2);sulfuric acid, iron(3+) salt;sulfuric acid, iron(3+) salt (3:2);diiron tris(sulphate);ferric sulfate;iron(3+) trisulfate;iron persulfate;iron sesquisulfate;iron sulfate (2:3);(iron(iii) sulfate)
Metalgrp.Fe	Ferric sulfate;Iron(3+) sulfate (2/3)	Gambusia affinis	FISH	Mortality	133	mg/L	A	LC50	96 hours	4	96	0	Wallen,I.E., W.C. Greer, and R. Lasater, . Toxicity to Gambusia affinis of Certain Pure Chemicals in Turbid Waters	EnviroTox.v1	sulfuric acid, iron(3++) salt (3:2);sulfuric acid, iron(3+) salt;sulfuric acid, iron(3+) salt (3:2);diiron tris(sulphate);ferric sulfate;iron(3+) trisulfate;iron persulfate;iron sesquisulfate;iron sulfate (2:3);(iron(iii) sulfate)
Metalgrp.Fe	Ferric sulfate;Iron(3+) sulfate (2/3)	Salmo trutta	FISH	Mortality	28	mg/L	A	LC50	4 days	4	96	0	Dalzell,D.J.B., and N.A.A. MacFarlane, . The Toxicity of Iron to Brown Trout and Effects on the Gills: A Comparison of Two Grades of Iron Sulphate	EnviroTox.v1	sulfuric acid, iron(3++) salt (3:2);sulfuric acid, iron(3+) salt;sulfuric acid, iron(3+) salt (3:2);diiron tris(sulphate);ferric sulfate;iron(3+) trisulfate;iron persulfate;iron sesquisulfate;iron sulfate (2:3);(iron(iii) sulfate)
Metalgrp.Fe	Ferric sulfate;Iron(3+) sulfate (2/3)	Salmo trutta	FISH	Mortality	47	mg/L	A	LC50	4 days	4	96	0	Dalzell,D.J.B., and N.A.A. MacFarlane, . The Toxicity of Iron to Brown Trout and Effects on the Gills: A Comparison of Two Grades of Iron Sulphate	EnviroTox.v1	sulfuric acid, iron(3++) salt (3:2);sulfuric acid, iron(3+) salt;sulfuric acid, iron(3+) salt (3:2);diiron tris(sulphate);ferric sulfate;iron(3+) trisulfate;iron persulfate;iron sesquisulfate;iron sulfate (2:3);(iron(iii) sulfate)
Metalgrp.Fe	Ferric sulfate;Iron(3+) sulfate (2/3)	Ptychocheilus oregonensis	FISH	Mortality	54.8	mg/L	A	LC50	96 hours	4	96	0	Beleau,M.H., and J.A. Bartosz, . Colorado River Fisheries Project Acute Toxicity of Selected Chemicals: Data Base	EnviroTox.v1	sulfuric acid, iron(3++) salt (3:2);sulfuric acid, iron(3+) salt;sulfuric acid, iron(3+) salt (3:2);diiron tris(sulphate);ferric sulfate;iron(3+) trisulfate;iron persulfate;iron sesquisulfate;iron sulfate (2:3);(iron(iii) sulfate)
Metalgrp.Fe	Ferric sulfate;Iron(3+) sulfate (2/3)	Daphnia longispina	INVERT	Mortality	11.5	mg/L	A	ED50	48 hours	2	48	0	Randall,S., D. Harper, and B. Brierley, . Ecological and Ecophysiological Impacts of Ferric Dosing in Reservoirs	EnviroTox.v1	sulfuric acid, iron(3++) salt (3:2);sulfuric acid, iron(3+) salt;sulfuric acid, iron(3+) salt (3:2);diiron tris(sulphate);ferric sulfate;iron(3+) trisulfate;iron persulfate;iron sesquisulfate;iron sulfate (2:3);(iron(iii) sulfate)
Metalgrp.Fe	Ferric sulfate;Iron(3+) sulfate (2/3)	Daphnia longispina	INVERT	Mortality	2	mg/L	C	NOEL	21 days	21	504	0	Randall,S., D. Harper, and B. Brierley, . Ecological and Ecophysiological Impacts of Ferric Dosing in Reservoirs	EnviroTox.v1	sulfuric acid, iron(3++) salt (3:2);sulfuric acid, iron(3+) salt;sulfuric acid, iron(3+) salt (3:2);diiron tris(sulphate);ferric sulfate;iron(3+) trisulfate;iron persulfate;iron sesquisulfate;iron sulfate (2:3);(iron(iii) sulfate)
10028703	Disodium terephthalate;Disodium benzene-1,4-dicarboxylate	Pseudokirchneriella subcapitata	ALGAE	Growth	1000	mg/L	C	NOEC	72 hours	3	72	1	Ministry of the Environment, Japan	EnviroTox.v1	disodium terephthalate;disodium benzene-1,4-dicarboxylate;1,4-benzenedicarboxylic acid, disodium salt
10028703	Disodium terephthalate;Disodium benzene-1,4-dicarboxylate	Daphnia magna	INVERT	Reproduction	100	mg/L	C	NOEC	21 days	21	504	1	Ministry of the Environment, Japan	EnviroTox.v1	disodium terephthalate;disodium benzene-1,4-dicarboxylate;1,4-benzenedicarboxylic acid, disodium salt
100298	1-Ethoxy-4-nitrobenzene;1-Ethoxy-4-nitrobenzene	Cyprinus carpio	FISH	Mortality: Effect expressed as % death or % survival. If the author defines criteria used to determine that the organism was dead, then identifies the effect as a lethal effect, MOR will be coded in the effect field.	24.3	mg/L	A	LC50	4 days	4	96	0	Solski, A., A. Lebiecka, and K. Bialoborska, 1981. The Evaluation of Impendence to Aquatic Bioceonosis some Nitro-Compounds on Basis Toxicological and Biodegradable Investigations, Ochrona Srodowiska, Wyd.PZITS Nr #365 :3-10 (CZE) (Author Communication Used)	EnviroTox.v1	1-Ethoxy-4-nitrobenzene
100298	1-Ethoxy-4-nitrobenzene;1-Ethoxy-4-nitrobenzene	Poecilia reticulata	FISH	Mortality: Effect expressed as % death or % survival. If the author defines criteria used to determine that the organism was dead, then identifies the effect as a lethal effect, MOR will be coded in the effect field.	29.5	mg/L	A	LC50	4 days	4	96	0	Solski, A., A. Lebiecka, and K. Bialoborska, 1981. The Evaluation of Impendence to Aquatic Bioceonosis some Nitro-Compounds on Basis Toxicological and Biodegradable Investigations, Ochrona Srodowiska, Wyd.PZITS Nr #365 :3-10 (CZE) (Author Communication Used)	EnviroTox.v1	1-Ethoxy-4-nitrobenzene
100298	1-Ethoxy-4-nitrobenzene;1-Ethoxy-4-nitrobenzene	Daphnia magna	INVERT	Mortality: Effect expressed as % death or % survival. If the author defines criteria used to determine that the organism was dead, then identifies the effect as a lethal effect, MOR will be coded in the effect field.	9.3	mg/L	A	LC50	2 days	2	48	0	Solski, A., A. Lebiecka, and K. Bialoborska, 1981. The Evaluation of Impendence to Aquatic Bioceonosis some Nitro-Compounds on Basis Toxicological and Biodegradable Investigations, Ochrona Srodowiska, Wyd.PZITS Nr #365 :3-10 (CZE) (Author Communication Used)	EnviroTox.v1	1-Ethoxy-4-nitrobenzene
10031820	p-Ethoxybenzaldehyde;4-Ethoxybenzaldehyde	Pimephales promelas	FISH	Mortality	27.6	mg/L	A	LC50	96 hours	4	96	0	Call,D.J., L.T. Brooke, and N. Ahmad, . Estimates of No Effect Concentrations of Selected Pesticides in Freshwater Organisms	EnviroTox.v1	4-ethoxybenzaldehyde;benzaldehyde, 4-ethoxy-;p-ethoxybenzaldehyde;benzaldehyde, p-ethoxy-
10031820	p-Ethoxybenzaldehyde;4-Ethoxybenzaldehyde	Pimephales promelas	FISH	Mortality	28.1	mg/L	A	LC50	96 hours	4	96	0	Brooke,L.T., D.J. Call, D.L. Geiger, and C.E. Northcott, . Acute Toxicities of Organic Chemicals to Fathead Minnows (Pimephales promelas), Vol. 1	EnviroTox.v1	4-ethoxybenzaldehyde;benzaldehyde, 4-ethoxy-;p-ethoxybenzaldehyde;benzaldehyde, p-ethoxy-
10031820	p-Ethoxybenzaldehyde;4-Ethoxybenzaldehyde	Pimephales promelas	FISH	Mortality	39.4	mg/L	A	LC50	48 hours	2	48	0	Call,D.J., L.T. Brooke, and N. Ahmad, . Estimates of No Effect Concentrations of Selected Pesticides in Freshwater Organisms	EnviroTox.v1	4-ethoxybenzaldehyde;benzaldehyde, 4-ethoxy-;p-ethoxybenzaldehyde;benzaldehyde, p-ethoxy-
100378	N,N-Diethylethanolamine;2-(Diethylamino)ethan-1-ol	Pimephales promelas	FISH	Mortality	1780	mg/L	A	LC50	96 hours	4	96	0	Geiger,D.L., S.H. Poirier, L.T. Brooke, and D.J. Call, . Acute Toxicities of Organic Chemicals to Fathead Minnows (Pimephales promelas) Volume III	EnviroTox.v1	diethanolamine;n,n-diethylethanolamine;ethanol, 2-(diethylamino)-;2-(diethylamino)ethanol;2-diethylamino-ethanol;1-diethylamino-2-hydroxyethane;2-(diethylamino)-ethanol;2-diethylaminoethanol;diethylaminoethanol;n,n-diethylethanolamine ((diethylamino)ethan
100378	N,N-Diethylethanolamine;2-(Diethylamino)ethan-1-ol	Pimephales promelas	FISH	Mortality: Effect expressed as % death or % survival. If the author defines criteria used to determine that the organism was dead, then identifies the effect as a lethal effect, MOR will be coded in the effect field.	1780	mg/L	A	LC50	4 days	4	96	0	Geiger, D.L., S.H. Poirier, L.T. Brooke, and D.J. Call, 1986. Acute Toxicities of Organic Chemicals to Fathead Minnows (Pimephales promelas) Volume III, Ctr.for Lake Superior Environ.Stud., Univ.of Wisconsin-Superior, Superior, WI :328	EnviroTox.v1	N,N-Diethylethanolamine
10039540	Hydroxylamine sulfate (2:1);Bis(hydroxyammonium) sulfate	Pseudokirchneriella subcapitata	ALGAE	Population	0.1	mg/L	C	NOEC	7 days	7	168	0	EPA/OTS Doc. #40-8469216:536 p.	EnviroTox.v1	hydroxylamine, sulfate (2:1) (salt);hydroxylamine
100403	4-Vinylcyclohexene;4-Ethenylcyclohex-1-ene	Pseudokirchneriella subcapitata	ALGAE	Growth	2.2	mg/L	C	NOEC	72 hours	3	72	0	Ministry of the Environment, Japan	EnviroTox.v1	4-vinyl-1-cyclohexene;4-vinylcyclohexene;cyclohexene, 4-ethenyl-;4-ethenylcyclohexene;cyclohexene, 4-vinyl-;butadiene dimer;1-vinyl-3-cyclohexene;vinylcyclohexene;vch;4-ethenyl-1-cyclohexene;4-vinylcyclohex-1-ene;4-vinylcyclohexene-1
100403	4-Vinylcyclohexene;4-Ethenylcyclohex-1-ene	Pseudokirchneriella subcapitata	ALGAE	Growth	7.7	mg/L	C	NOEC	72 hours	3	72	0	Ministry of the Environment, Japan	EnviroTox.v1	4-vinyl-1-cyclohexene;4-vinylcyclohexene;cyclohexene, 4-ethenyl-;4-ethenylcyclohexene;cyclohexene, 4-vinyl-;butadiene dimer;1-vinyl-3-cyclohexene;vinylcyclohexene;vch;4-ethenyl-1-cyclohexene;4-vinylcyclohex-1-ene;4-vinylcyclohexene-1
100403	4-Vinylcyclohexene;4-Ethenylcyclohex-1-ene	Oryzias latipes	FISH	Mortality	17.1	mg/L	A	LC50	48 hours	2	48	0	1992. Biodegradation and Bioaccumulation Data of Existing Chemicals Based on the CSCL Japan	EnviroTox.v1	4-vinyl-1-cyclohexene;4-vinylcyclohexene;cyclohexene, 4-ethenyl-;4-ethenylcyclohexene;cyclohexene, 4-vinyl-;butadiene dimer;1-vinyl-3-cyclohexene;vinylcyclohexene;vch;4-ethenyl-1-cyclohexene;4-vinylcyclohex-1-ene;4-vinylcyclohexene-1
100403	4-Vinylcyclohexene;4-Ethenylcyclohex-1-ene	Oryzias latipes	FISH	Mortality	4.6	mg/L	A	LC50	96 hours	4	96	0	Ministry of the Environment, Japan	EnviroTox.v1	4-vinyl-1-cyclohexene;4-vinylcyclohexene;cyclohexene, 4-ethenyl-;4-ethenylcyclohexene;cyclohexene, 4-vinyl-;butadiene dimer;1-vinyl-3-cyclohexene;vinylcyclohexene;vch;4-ethenyl-1-cyclohexene;4-vinylcyclohex-1-ene;4-vinylcyclohexene-1
100403	4-Vinylcyclohexene;4-Ethenylcyclohex-1-ene	Daphnia magna	INVERT	Reproduction	0.23	mg/L	C	NOEC	21 days	21	504	0	Ministry of the Environment, Japan	EnviroTox.v1	4-vinyl-1-cyclohexene;4-vinylcyclohexene;cyclohexene, 4-ethenyl-;4-ethenylcyclohexene;cyclohexene, 4-vinyl-;butadiene dimer;1-vinyl-3-cyclohexene;vinylcyclohexene;vch;4-ethenyl-1-cyclohexene;4-vinylcyclohex-1-ene;4-vinylcyclohexene-1
100414	Ethylbenzene;Ethylbenzene	Pimephales promelas	FISH	Mortality	11.9	mg/L	A	LC50	96 hours	4	96	0	Brooke,L., . Report of the Flow-Through and Static Acute Test Comparisons with Fathead Minnows and Acute Tests with an Amphipod and a Cladoceran	EnviroTox.v1	ethylbenzene;benzene, ethyl-;ethyl benzene;ethylbenzene ? ? ? ? ? ? ? ? ? ? ? ? ? ? ? ?;benzene: ethyl-;k-001271
100414	Ethylbenzene;Ethylbenzene	Pimephales promelas	FISH	Mortality	12.1	mg/L	A	LC50	96 hours	4	96	0	Geiger,D.L., S.H. Poirier, L.T. Brooke, and D.J. Call, . Acute Toxicities of Organic Chemicals to Fathead Minnows (Pimephales promelas) Volume III	EnviroTox.v1	ethylbenzene;benzene, ethyl-;ethyl benzene;ethylbenzene ? ? ? ? ? ? ? ? ? ? ? ? ? ? ? ?;benzene: ethyl-;k-001271
100414	Ethylbenzene;Ethylbenzene	Lepomis macrochirus	FISH	Mortality	134	mg/L	A	LC50	24 hours	1	24	0	Mayer,F.L.,Jr., and M.R. Ellersieck, . Manual of Acute Toxicity: Interpretation and Data Base for 410 Chemicals and 66 Species of Freshwater Animals	EnviroTox.v1	ethylbenzene;benzene, ethyl-;ethyl benzene;ethylbenzene ? ? ? ? ? ? ? ? ? ? ? ? ? ? ? ?;benzene: ethyl-;k-001271
100414	Ethylbenzene;Ethylbenzene	Lepomis macrochirus	FISH	Mortality	134	mg/L	A	LC50	96 hours	4	96	0	Mayer,F.L.,Jr., and M.R. Ellersieck, . Manual of Acute Toxicity: Interpretation and Data Base for 410 Chemicals and 66 Species of Freshwater Animals	EnviroTox.v1	ethylbenzene;benzene, ethyl-;ethyl benzene;ethylbenzene ? ? ? ? ? ? ? ? ? ? ? ? ? ? ? ?;benzene: ethyl-;k-001271
100414	Ethylbenzene;Ethylbenzene	Lepomis macrochirus	FISH	Mortality	135	mg/L	A	LC50	24 hours	1	24	0	Mayer,F.L.,Jr., and M.R. Ellersieck, . Manual of Acute Toxicity: Interpretation and Data Base for 410 Chemicals and 66 Species of Freshwater Animals	EnviroTox.v1	ethylbenzene;benzene, ethyl-;ethyl benzene;ethylbenzene ? ? ? ? ? ? ? ? ? ? ? ? ? ? ? ?;benzene: ethyl-;k-001271
100414	Ethylbenzene;Ethylbenzene	Daphnia magna	INVERT	Immobilization: Change in the failure to respond or lack of movement after mechanical stimulation.	2.2	mg/L	A	EC50	2 days	2	48	0	Galassi, S., M. Mingazzini, L. Vigano, D. Cesareo, and M.L. Tosato, 1988. Approaches to Modeling Toxic Responses of Aquatic Organisms to Aromatic Hydrocarbons, Ecotoxicol.Environ.Saf. 16(2):158-169	EnviroTox.v1	Ethyl benzene
100414	Ethylbenzene;Ethylbenzene	Pseudokirchneriella subcapitata	ALGAE	Population	13.4	mg/L	A	EC50	24 hours	1	24	0	Ecotoxicol. Environ. Saf.27(3): 335-348	EnviroTox.v1	ethylbenzene;benzene, ethyl-;ethyl benzene;ethylbe
100414	Ethylbenzene;Ethylbenzene	Pseudokirchneriella subcapitata	ALGAE	Population	3.6	mg/L	A	EC50	96 hours	4	96	0	Ecotoxicol. Environ. Saf.27(3): 335-348	EnviroTox.v1	ethylbenzene;benzene, ethyl-;ethyl benzene;ethylbe
100414	Ethylbenzene;Ethylbenzene	Pseudokirchneriella subcapitata	ALGAE	Growth	4.6	mg/L	A	EC50	72 hours	3	72	0	Ecotoxicol. Environ. Saf.16(2): 158-169	EnviroTox.v1	ethylbenzene;benzene, ethyl-;ethyl benzene;ethylbe
100414	Ethylbenzene;Ethylbenzene	Pseudokirchneriella subcapitata	ALGAE	Growth	4.8	mg/L	A	EC50	8 days	8	192	0	Aquat. Toxicol.18(2): 87-100	EnviroTox.v1	ethylbenzene;benzene, ethyl-;ethyl benzene;ethylbe
100414	Ethylbenzene;Ethylbenzene	Pseudokirchneriella subcapitata	ALGAE	Population	5.4	mg/L	A	EC50	72 hours	3	72	0	Ecotoxicol. Environ. Saf.27(3): 335-348	EnviroTox.v1	ethylbenzene;benzene, ethyl-;ethyl benzene;ethylbe
100414	Ethylbenzene;Ethylbenzene	Pseudokirchneriella subcapitata	ALGAE	Population	7.2	mg/L	A	EC50	48 hours	2	48	0	Ecotoxicol. Environ. Saf.27(3): 335-348	EnviroTox.v1	ethylbenzene;benzene, ethyl-;ethyl benzene;ethylbe
100414	Ethylbenzene;Ethylbenzene	Lepomis macrochirus	FISH	Mortality	100	mg/L	A	LC50	24 hours	1	24	0	Mayer,F.L.,Jr., and M.R. Ellersieck, . Manual of Acute Toxicity: Interpretation and Data Base for 410 Chemicals and 66 Species of Freshwater Animals	EnviroTox.v1	ethylbenzene;benzene, ethyl-;ethyl benzene;ethylbenzene ? ? ? ? ? ? ? ? ? ? ? ? ? ? ? ?;benzene: ethyl-;k-001271
100414	Ethylbenzene;Ethylbenzene	Lepomis macrochirus	FISH	Mortality	86	mg/L	A	LC50	96 hours	4	96	0	Mayer,F.L.,Jr., and M.R. Ellersieck, . Manual of Acute Toxicity: Interpretation and Data Base for 410 Chemicals and 66 Species of Freshwater Animals	EnviroTox.v1	ethylbenzene;benzene, ethyl-;ethyl benzene;ethylbenzene ? ? ? ? ? ? ? ? ? ? ? ? ? ? ? ?;benzene: ethyl-;k-001271
100414	Ethylbenzene;Ethylbenzene	Lepomis macrochirus	FISH	Mortality	88	mg/L	A	LC50	96 hours	4	96	0	Mayer,F.L.,Jr., and M.R. Ellersieck, . Manual of Acute Toxicity: Interpretation and Data Base for 410 Chemicals and 66 Species of Freshwater Animals	EnviroTox.v1	ethylbenzene;benzene, ethyl-;ethyl benzene;ethylbenzene ? ? ? ? ? ? ? ? ? ? ? ? ? ? ? ?;benzene: ethyl-;k-001271
100414	Ethylbenzene;Ethylbenzene	Pimephales promelas	FISH	Mortality	9.09	mg/L	A	LC50	96 hours	4	96	0	Geiger,D.L., L.T. Brooke, and D.J. Call, . Acute Toxicities of Organic Chemicals to Fathead Minnows (Pimephales promelas), Volume V	EnviroTox.v1	ethylbenzene;benzene, ethyl-;ethyl benzene;ethylbenzene ? ? ? ? ? ? ? ? ? ? ? ? ? ? ? ?;benzene: ethyl-;k-001271
100414	Ethylbenzene;Ethylbenzene	Pimephales promelas	FISH	Mortality	9.1	mg/L	A	LC50	96 hours	4	96	0	Brooke,L., . Report of the Flow-Through and Static Acute Test Comparisons with Fathead Minnows and Acute Tests with an Amphipod and a Cladoceran	EnviroTox.v1	ethylbenzene;benzene, ethyl-;ethyl benzene;ethylbenzene ? ? ? ? ? ? ? ? ? ? ? ? ? ? ? ?;benzene: ethyl-;k-001271
100414	Ethylbenzene;Ethylbenzene	Poecilia reticulata	FISH	Mortality	9.6	mg/L	A	LC50	96 hours	4	96	0	Galassi,S., M. Mingazzini, L. Vigano, D. Cesareo, and M.L. Tosato, . Approaches to Modeling Toxic Responses of Aquatic Organisms to Aromatic Hydrocarbons	EnviroTox.v1	ethylbenzene;benzene, ethyl-;ethyl benzene;ethylbenzene ? ? ? ? ? ? ? ? ? ? ? ? ? ? ? ?;benzene: ethyl-;k-001271
100414	Ethylbenzene;Ethylbenzene	Pseudokirchneriella subcapitata	ALGAE	Chlorophyll: Measurable change in chlorophyll content including chlorophyll a content, chlorosis.	1	mg/L	C	NOEC	4 days	4	96	0	U.S.Environmental Protection Agency, 1978. In-Depth Studies on Health and Environmental Impacts of Selected Water Pollutants, U.S.EPA Contract No.68-01-4646, Duluth, MN :9 p.	EnviroTox.v1	Ethyl benzene
100414	Ethylbenzene;Ethylbenzene	Pseudokirchneriella subcapitata	ALGAE	Population Growth: Rate of growth. Equivalent to intrinsic rate of increase and maximum possible rate of growth for species. Calculated by relating biomass or abundance to time. Life table data and germination rates are included.	3.6	mg/L	A	EC50	4 days	4	96	0	Masten, L.W., R.L. Boeri, and J.D. Walker, 1994. Stategies Employed to Determine the Acute Aquatic Toxicity of Ethyl Benzene, a Highly Volatile, Poorly Water-Soluble Chemical, Ecotoxicol.Environ.Saf. 27(3):335-348	EnviroTox.v1	Ethyl benzene
100414	Ethylbenzene;Ethylbenzene	Pseudokirchneriella subcapitata	ALGAE	Growth: Measurable change in length and/or weight of test organism. For population or colonies, see PGR code.	4.6	mg/L	A	EC50	4 days	4	96	0	Galassi, S., M. Mingazzini, L. Vigano, D. Cesareo, and M.L. Tosato, 1988. Approaches to Modeling Toxic Responses of Aquatic Organisms to Aromatic Hydrocarbons, Ecotoxicol.Environ.Saf. 16(2):158-169	EnviroTox.v1	Ethyl benzene
100414	Ethylbenzene;Ethylbenzene	Skeletonema costatum	ALGAE	Population Growth: Rate of growth. Equivalent to intrinsic rate of increase and maximum possible rate of growth for species. Calculated by relating biomass or abundance to time. Life table data and germination rates are included.	4.9	mg/L	A	EC50	4 days	4	96	0	Masten, L.W., R.L. Boeri, and J.D. Walker, 1994. Stategies Employed to Determine the Acute Aquatic Toxicity of Ethyl Benzene, a Highly Volatile, Poorly Water-Soluble Chemical, Ecotoxicol.Environ.Saf. 27(3):335-348	EnviroTox.v1	Ethyl benzene
100414	Ethylbenzene;Ethylbenzene	Pimephales promelas	FISH	Mortality: Effect expressed as % death or % survival. If the author defines criteria used to determine that the organism was dead, then identifies the effect as a lethal effect, MOR will be coded in the effect field.	12.1	mg/L	A	LC50	4 days	4	96	0	Geiger, D.L., S.H. Poirier, L.T. Brooke, and D.J. Call, 1986. Acute Toxicities of Organic Chemicals to Fathead Minnows (Pimephales promelas) Volume III, Ctr.for Lake Superior Environ.Stud., Univ.of Wisconsin-Superior, Superior, WI :328	EnviroTox.v1	Ethyl benzene
100414	Ethylbenzene;Ethylbenzene	Oncorhynchus mykiss	FISH	Mortality: Effect expressed as % death or % survival. If the author defines criteria used to determine that the organism was dead, then identifies the effect as a lethal effect, MOR will be coded in the effect field.	14	mg/L	A	LC50	4 days	4	96	0	Johnson,W.W. and M.T.Finley, 1980. Handbook of Acute Toxicity of Chemicals to Fish and Aquatic Invertebrates, Resour. Publ. 137, Fish Wildl. Serv., U.S.D.I., Washington, D.C.:98 p.	EnviroTox.v1	Ethyl benzene
100414	Ethylbenzene;Ethylbenzene	Lepomis macrochirus	FISH	Mortality: Effect expressed as % death or % survival. If the author defines criteria used to determine that the organism was dead, then identifies the effect as a lethal effect, MOR will be coded in the effect field.	150	mg/L	A	LC50	4 days	4	96	0	Buccafusco, R.J., S.J. Ells, and G.A. LeBlanc, 1981. Acute Toxicity of Priority Pollutants to Bluegill (Lepomis macrochirus), Bull.Environ.Contam.Toxicol. 26(4):446-452 (OECDG Data File)	EnviroTox.v1	Ethyl benzene
100414	Ethylbenzene;Ethylbenzene	Ictalurus punctatus	FISH	Mortality: Effect expressed as % death or % survival. If the author defines criteria used to determine that the organism was dead, then identifies the effect as a lethal effect, MOR will be coded in the effect field.	210	mg/L	A	LC50	4 days	4	96	0	Johnson,W.W. and M.T.Finley, 1980. Handbook of Acute Toxicity of Chemicals to Fish and Aquatic Invertebrates, Resour. Publ. 137, Fish Wildl. Serv., U.S.D.I., Washington, D.C.:98 p.	EnviroTox.v1	Ethyl benzene
100414	Ethylbenzene;Ethylbenzene	Cyprinodon variegatus	FISH	Mortality: Effect expressed as % death or % survival. If the author defines criteria used to determine that the organism was dead, then identifies the effect as a lethal effect, MOR will be coded in the effect field.	280	mg/L	A	LC50	4 days	4	96	0	Heitmuller, P.T., T.A. Hollister, and P.R. Parrish, 1981. Acute Toxicity of 54 Industrial Chemicals to Sheepshead Minnows (Cyprinodon variegatus), Bull.Environ.Contam.Toxicol. 27(5):596-604 (OECDG Data File)	EnviroTox.v1	Ethyl benzene
100414	Ethylbenzene;Ethylbenzene	Lepomis macrochirus	FISH	Mortality: Effect expressed as % death or % survival. If the author defines criteria used to determine that the organism was dead, then identifies the effect as a lethal effect, MOR will be coded in the effect field.	32	mg/L	A	LC50	4 days	4	96	0	Pickering, Q.H., and C. Henderson, 1966. Acute Toxicity of Some Important Petrochemicals to Fish, J.Water Pollut.Control Fed. 38(9):1419-1429	EnviroTox.v1	Ethyl benzene
100414	Ethylbenzene;Ethylbenzene	Oncorhynchus mykiss	FISH	Mortality: Effect expressed as % death or % survival. If the author defines criteria used to determine that the organism was dead, then identifies the effect as a lethal effect, MOR will be coded in the effect field.	4.2	mg/L	A	LC50	4 days	4	96	0	Galassi, S., M. Mingazzini, L. Vigano, D. Cesareo, and M.L. Tosato, 1988. Approaches to Modeling Toxic Responses of Aquatic Organisms to Aromatic Hydrocarbons, Ecotoxicol.Environ.Saf. 16(2):158-169	EnviroTox.v1	Ethyl benzene
100414	Ethylbenzene;Ethylbenzene	Menidia menidia	FISH	Mortality: Effect expressed as % death or % survival. If the author defines criteria used to determine that the organism was dead, then identifies the effect as a lethal effect, MOR will be coded in the effect field.	5.1	mg/L	A	LC50	4 days	4	96	0	Masten, L.W., R.L. Boeri, and J.D. Walker, 1994. Stategies Employed to Determine the Acute Aquatic Toxicity of Ethyl Benzene, a Highly Volatile, Poorly Water-Soluble Chemical, Ecotoxicol.Environ.Saf. 27(3):335-348	EnviroTox.v1	Ethyl benzene
100414	Ethylbenzene;Ethylbenzene	Lepomis macrochirus	FISH	Mortality: Effect expressed as % death or % survival. If the author defines criteria used to determine that the organism was dead, then identifies the effect as a lethal effect, MOR will be coded in the effect field.	88	mg/L	A	LC50	4 days	4	96	0	Johnson,W.W. and M.T.Finley, 1980. Handbook of Acute Toxicity of Chemicals to Fish and Aquatic Invertebrates, Resour. Publ. 137, Fish Wildl. Serv., U.S.D.I., Washington, D.C.:98 p.	EnviroTox.v1	Ethyl benzene
100414	Ethylbenzene;Ethylbenzene	Pimephales promelas	FISH	Mortality: Effect expressed as % death or % survival. If the author defines criteria used to determine that the organism was dead, then identifies the effect as a lethal effect, MOR will be coded in the effect field.	9.09	mg/L	A	LC50	4 days	4	96	0	Geiger, D.L., L.T. Brooke, and D.J. Call, 1990. Acute Toxicities of Organic Chemicals to Fathead Minnows (Pimephales promelas), Volume 5, Ctr.for Lake Superior Environ.Stud., Univ.of Wisconsin-Superior, Superior, WI :332 p.	EnviroTox.v1	Ethyl benzene
100414	Ethylbenzene;Ethylbenzene	Poecilia reticulata	FISH	Mortality: Effect expressed as % death or % survival. If the author defines criteria used to determine that the organism was dead, then identifies the effect as a lethal effect, MOR will be coded in the effect field.	9.6	mg/L	A	LC50	4 days	4	96	0	Galassi, S., M. Mingazzini, L. Vigano, D. Cesareo, and M.L. Tosato, 1988. Approaches to Modeling Toxic Responses of Aquatic Organisms to Aromatic Hydrocarbons, Ecotoxicol.Environ.Saf. 16(2):158-169	EnviroTox.v1	Ethyl benzene
100414	Ethylbenzene;Ethylbenzene	Carassius auratus	FISH	Mortality: Effect expressed as % death or % survival. If the author defines criteria used to determine that the organism was dead, then identifies the effect as a lethal effect, MOR will be coded in the effect field.	94.44	mg/L	A	LC50	4 days	4	96	0	Pickering, Q.H., and C. Henderson, 1966. Acute Toxicity of Some Important Petrochemicals to Fish, J.Water Pollut.Control Fed. 38(9):1419-1429	EnviroTox.v1	Ethyl benzene
100414	Ethylbenzene;Ethylbenzene	Daphnia magna	INVERT	Immobilization: Change in the failure to respond or lack of movement after mechanical stimulation.	1.81	mg/L	A	EC50	2 days	2	48	0	Vigano, L., 1993. Reproductive Strategy of Daphnia magna and Toxicity of Organic Compounds, Water Res. 27(5):903-909	EnviroTox.v1	Ethyl benzene
100414	Ethylbenzene;Ethylbenzene	Lepomis macrochirus	FISH	Mortality	135	mg/L	A	LC50	96 hours	4	96	0	Mayer,F.L.,Jr., and M.R. Ellersieck, . Manual of Acute Toxicity: Interpretation and Data Base for 410 Chemicals and 66 Species of Freshwater Animals	EnviroTox.v1	ethylbenzene;benzene, ethyl-;ethyl benzene;ethylbenzene ? ? ? ? ? ? ? ? ? ? ? ? ? ? ? ?;benzene: ethyl-;k-001271
100414	Ethylbenzene;Ethylbenzene	Oncorhynchus mykiss	FISH	Mortality	14	mg/L	A	LC50	24 hours	1	24	0	Mayer,F.L.,Jr., and M.R. Ellersieck, . Manual of Acute Toxicity: Interpretation and Data Base for 410 Chemicals and 66 Species of Freshwater Animals	EnviroTox.v1	ethylbenzene;benzene, ethyl-;ethyl benzene;ethylbenzene ? ? ? ? ? ? ? ? ? ? ? ? ? ? ? ?;benzene: ethyl-;k-001271
100414	Ethylbenzene;Ethylbenzene	Oncorhynchus mykiss	FISH	Mortality	14	mg/L	A	LC50	96 hours	4	96	0	Mayer,F.L.,Jr., and M.R. Ellersieck, . Manual of Acute Toxicity: Interpretation and Data Base for 410 Chemicals and 66 Species of Freshwater Animals	EnviroTox.v1	ethylbenzene;benzene, ethyl-;ethyl benzene;ethylbenzene ? ? ? ? ? ? ? ? ? ? ? ? ? ? ? ?;benzene: ethyl-;k-001271
100414	Ethylbenzene;Ethylbenzene	Lepomis macrochirus	FISH	Mortality	140	mg/L	A	LC50	96 hours	4	96	0	Mayer,F.L.,Jr., and M.R. Ellersieck, . Manual of Acute Toxicity: Interpretation and Data Base for 410 Chemicals and 66 Species of Freshwater Animals	EnviroTox.v1	ethylbenzene;benzene, ethyl-;ethyl benzene;ethylbenzene ? ? ? ? ? ? ? ? ? ? ? ? ? ? ? ?;benzene: ethyl-;k-001271
100414	Ethylbenzene;Ethylbenzene	Lepomis macrochirus	FISH	Mortality	150	mg/L	A	LC50	96 hours	4	96	0	Buccafusco,R.J., S.J. Ells, and G.A. LeBlanc, . Acute Toxicity of Priority Pollutants to Bluegill (Lepomis macrochirus)	EnviroTox.v1	ethylbenzene;benzene, ethyl-;ethyl benzene;ethylbenzene ? ? ? ? ? ? ? ? ? ? ? ? ? ? ? ?;benzene: ethyl-;k-001271
100414	Ethylbenzene;Ethylbenzene	Lepomis macrochirus	FISH	Mortality	160	mg/L	A	LC50	24 hours	1	24	0	Mayer,F.L.,Jr., and M.R. Ellersieck, . Manual of Acute Toxicity: Interpretation and Data Base for 410 Chemicals and 66 Species of Freshwater Animals	EnviroTox.v1	ethylbenzene;benzene, ethyl-;ethyl benzene;ethylbenzene ? ? ? ? ? ? ? ? ? ? ? ? ? ? ? ?;benzene: ethyl-;k-001271
100414	Ethylbenzene;Ethylbenzene	Lepomis macrochirus	FISH	Mortality	169	mg/L	A	LC50	24 hours	1	24	0	Buccafusco,R.J., S.J. Ells, and G.A. LeBlanc, . Acute Toxicity of Priority Pollutants to Bluegill (Lepomis macrochirus)	EnviroTox.v1	ethylbenzene;benzene, ethyl-;ethyl benzene;ethylbenzene ? ? ? ? ? ? ? ? ? ? ? ? ? ? ? ?;benzene: ethyl-;k-001271
100414	Ethylbenzene;Ethylbenzene	Lepomis macrochirus	FISH	Mortality	198	mg/L	A	LC50	24 hours	1	24	0	Mayer,F.L.,Jr., and M.R. Ellersieck, . Manual of Acute Toxicity: Interpretation and Data Base for 410 Chemicals and 66 Species of Freshwater Animals	EnviroTox.v1	ethylbenzene;benzene, ethyl-;ethyl benzene;ethylbenzene ? ? ? ? ? ? ? ? ? ? ? ? ? ? ? ?;benzene: ethyl-;k-001271
100414	Ethylbenzene;Ethylbenzene	Ictalurus punctatus	FISH	Mortality	210	mg/L	A	LC50	24 hours	1	24	0	Mayer,F.L.,Jr., and M.R. Ellersieck, . Manual of Acute Toxicity: Interpretation and Data Base for 410 Chemicals and 66 Species of Freshwater Animals	EnviroTox.v1	ethylbenzene;benzene, ethyl-;ethyl benzene;ethylbenzene ? ? ? ? ? ? ? ? ? ? ? ? ? ? ? ?;benzene: ethyl-;k-001271
100414	Ethylbenzene;Ethylbenzene	Ictalurus punctatus	FISH	Mortality	210	mg/L	A	LC50	96 hours	4	96	0	Mayer,F.L.,Jr., and M.R. Ellersieck, . Manual of Acute Toxicity: Interpretation and Data Base for 410 Chemicals and 66 Species of Freshwater Animals	EnviroTox.v1	ethylbenzene;benzene, ethyl-;ethyl benzene;ethylbenzene ? ? ? ? ? ? ? ? ? ? ? ? ? ? ? ?;benzene: ethyl-;k-001271
100414	Ethylbenzene;Ethylbenzene	Lepomis macrochirus	FISH	Mortality	220	mg/L	A	LC50	24 hours	1	24	0	Mayer,F.L.,Jr., and M.R. Ellersieck, . Manual of Acute Toxicity: Interpretation and Data Base for 410 Chemicals and 66 Species of Freshwater Animals	EnviroTox.v1	ethylbenzene;benzene, ethyl-;ethyl benzene;ethylbenzene ? ? ? ? ? ? ? ? ? ? ? ? ? ? ? ?;benzene: ethyl-;k-001271
100414	Ethylbenzene;Ethylbenzene	Lepomis macrochirus	FISH	Mortality	285	mg/L	A	LC50	24 hours	1	24	0	Mayer,F.L.,Jr., and M.R. Ellersieck, . Manual of Acute Toxicity: Interpretation and Data Base for 410 Chemicals and 66 Species of Freshwater Animals	EnviroTox.v1	ethylbenzene;benzene, ethyl-;ethyl benzene;ethylbenzene ? ? ? ? ? ? ? ? ? ? ? ? ? ? ? ?;benzene: ethyl-;k-001271
100414	Ethylbenzene;Ethylbenzene	Lepomis macrochirus	FISH	Mortality	285	mg/L	A	LC50	96 hours	4	96	0	Mayer,F.L.,Jr., and M.R. Ellersieck, . Manual of Acute Toxicity: Interpretation and Data Base for 410 Chemicals and 66 Species of Freshwater Animals	EnviroTox.v1	ethylbenzene;benzene, ethyl-;ethyl benzene;ethylbenzene ? ? ? ? ? ? ? ? ? ? ? ? ? ? ? ?;benzene: ethyl-;k-001271
100414	Ethylbenzene;Ethylbenzene	Lepomis macrochirus	FISH	Mortality	32	mg/L	A	LC50	48 hours	2	48	0	Pickering,Q.H., and C. Henderson, . Acute Toxicity of Some Important Petrochemicals to Fish	EnviroTox.v1	ethylbenzene;benzene, ethyl-;ethyl benzene;ethylbenzene ? ? ? ? ? ? ? ? ? ? ? ? ? ? ? ?;benzene: ethyl-;k-001271
100414	Ethylbenzene;Ethylbenzene	Lepomis macrochirus	FISH	Mortality	32	mg/L	A	LC50	96 hours	4	96	0	Pickering,Q.H., and C. Henderson, . Acute Toxicity of Some Important Petrochemicals to Fish	EnviroTox.v1	ethylbenzene;benzene, ethyl-;ethyl benzene;ethylbenzene ? ? ? ? ? ? ? ? ? ? ? ? ? ? ? ?;benzene: ethyl-;k-001271
100414	Ethylbenzene;Ethylbenzene	Lepomis macrochirus	FISH	Mortality	35.1	mg/L	A	LC50	24 hours	1	24	0	Pickering,Q.H., and C. Henderson, . Acute Toxicity of Some Important Petrochemicals to Fish	EnviroTox.v1	ethylbenzene;benzene, ethyl-;ethyl benzene;ethylbenzene ? ? ? ? ? ? ? ? ? ? ? ? ? ? ? ?;benzene: ethyl-;k-001271
100414	Ethylbenzene;Ethylbenzene	Oncorhynchus mykiss	FISH	Mortality	4.2	mg/L	A	LC50	96 hours	4	96	0	Galassi,S., M. Mingazzini, L. Vigano, D. Cesareo, and M.L. Tosato, . Approaches to Modeling Toxic Responses of Aquatic Organisms to Aromatic Hydrocarbons	EnviroTox.v1	ethylbenzene;benzene, ethyl-;ethyl benzene;ethylbenzene ? ? ? ? ? ? ? ? ? ? ? ? ? ? ? ?;benzene: ethyl-;k-001271
100414	Ethylbenzene;Ethylbenzene	Pimephales promelas	FISH	Mortality	42.3	mg/L	A	LC50	24 hours	1	24	0	Pickering,Q.H., and C. Henderson, . Acute Toxicity of Some Important Petrochemicals to Fish	EnviroTox.v1	ethylbenzene;benzene, ethyl-;ethyl benzene;ethylbenzene ? ? ? ? ? ? ? ? ? ? ? ? ? ? ? ?;benzene: ethyl-;k-001271
100414	Ethylbenzene;Ethylbenzene	Pimephales promelas	FISH	Mortality	42.3	mg/L	A	LC50	48 hours	2	48	0	Pickering,Q.H., and C. Henderson, . Acute Toxicity of Some Important Petrochemicals to Fish	EnviroTox.v1	ethylbenzene;benzene, ethyl-;ethyl benzene;ethylbenzene ? ? ? ? ? ? ? ? ? ? ? ? ? ? ? ?;benzene: ethyl-;k-001271
100414	Ethylbenzene;Ethylbenzene	Pimephales promelas	FISH	Mortality	42.3	mg/L	A	LC50	96 hours	4	96	0	Pickering,Q.H., and C. Henderson, . Acute Toxicity of Some Important Petrochemicals to Fish	EnviroTox.v1	ethylbenzene;benzene, ethyl-;ethyl benzene;ethylbenzene ? ? ? ? ? ? ? ? ? ? ? ? ? ? ? ?;benzene: ethyl-;k-001271
100414	Ethylbenzene;Ethylbenzene	Leuciscus idus melanotus	FISH	Mortality	44	mg/L	A	LC50	48 hours	2	48	0	Juhnke,I., and D. Luedemann, . Results of the Investigation of 200 Chemical Compounds for Acute Fish Toxicity with the Golden Orfe Test (Ergebnisse der Untersuchung von 200 Chemischen Verbindungen auf Akute Fischtoxizitat mit dem Goldorfentest)	EnviroTox.v1	ethylbenzene;benzene, ethyl-;ethyl benzene;ethylbenzene ? ? ? ? ? ? ? ? ? ? ? ? ? ? ? ?;benzene: ethyl-;k-001271
100414	Ethylbenzene;Ethylbenzene	Pimephales promelas	FISH	Mortality	48.5	mg/L	A	LC50	24 hours	1	24	0	Pickering,Q.H., and C. Henderson, . Acute Toxicity of Some Important Petrochemicals to Fish	EnviroTox.v1	ethylbenzene;benzene, ethyl-;ethyl benzene;ethylbenzene ? ? ? ? ? ? ? ? ? ? ? ? ? ? ? ?;benzene: ethyl-;k-001271
100414	Ethylbenzene;Ethylbenzene	Pimephales promelas	FISH	Mortality	48.5	mg/L	A	LC50	48 hours	2	48	0	Pickering,Q.H., and C. Henderson, . Acute Toxicity of Some Important Petrochemicals to Fish	EnviroTox.v1	ethylbenzene;benzene, ethyl-;ethyl benzene;ethylbenzene ? ? ? ? ? ? ? ? ? ? ? ? ? ? ? ?;benzene: ethyl-;k-001271
100414	Ethylbenzene;Ethylbenzene	Pimephales promelas	FISH	Mortality	48.5	mg/L	A	LC50	96 hours	4	96	0	Pickering,Q.H., and C. Henderson, . Acute Toxicity of Some Important Petrochemicals to Fish	EnviroTox.v1	ethylbenzene;benzene, ethyl-;ethyl benzene;ethylbenzene ? ? ? ? ? ? ? ? ? ? ? ? ? ? ? ?;benzene: ethyl-;k-001271
100414	Ethylbenzene;Ethylbenzene	Lepomis macrochirus	FISH	Mortality	56	mg/L	A	LC50	96 hours	4	96	0	Mayer,F.L.,Jr., and M.R. Ellersieck, . Manual of Acute Toxicity: Interpretation and Data Base for 410 Chemicals and 66 Species of Freshwater Animals	EnviroTox.v1	ethylbenzene;benzene, ethyl-;ethyl benzene;ethylbenzene ? ? ? ? ? ? ? ? ? ? ? ? ? ? ? ?;benzene: ethyl-;k-001271
100414	Ethylbenzene;Ethylbenzene	Lepomis macrochirus	FISH	Mortality	80	mg/L	A	LC50	24 hours	1	24	0	Mayer,F.L.,Jr., and M.R. Ellersieck, . Manual of Acute Toxicity: Interpretation and Data Base for 410 Chemicals and 66 Species of Freshwater Animals	EnviroTox.v1	ethylbenzene;benzene, ethyl-;ethyl benzene;ethylbenzene ? ? ? ? ? ? ? ? ? ? ? ? ? ? ? ?;benzene: ethyl-;k-001271
100414	Ethylbenzene;Ethylbenzene	Lepomis macrochirus	FISH	Mortality	80	mg/L	A	LC50	96 hours	4	96	0	Mayer,F.L.,Jr., and M.R. Ellersieck, . Manual of Acute Toxicity: Interpretation and Data Base for 410 Chemicals and 66 Species of Freshwater Animals	EnviroTox.v1	ethylbenzene;benzene, ethyl-;ethyl benzene;ethylbenzene ? ? ? ? ? ? ? ? ? ? ? ? ? ? ? ?;benzene: ethyl-;k-001271
100414	Ethylbenzene;Ethylbenzene	Lepomis macrochirus	FISH	Mortality	84	mg/L	A	LC50	96 hours	4	96	0	Mayer,F.L.,Jr., and M.R. Ellersieck, . Manual of Acute Toxicity: Interpretation and Data Base for 410 Chemicals and 66 Species of Freshwater Animals	EnviroTox.v1	ethylbenzene;benzene, ethyl-;ethyl benzene;ethylbenzene ? ? ? ? ? ? ? ? ? ? ? ? ? ? ? ?;benzene: ethyl-;k-001271
100414	Ethylbenzene;Ethylbenzene	Lepomis macrochirus	FISH	Mortality	90	mg/L	A	LC50	24 hours	1	24	0	Mayer,F.L.,Jr., and M.R. Ellersieck, . Manual of Acute Toxicity: Interpretation and Data Base for 410 Chemicals and 66 Species of Freshwater Animals	EnviroTox.v1	ethylbenzene;benzene, ethyl-;ethyl benzene;ethylbenzene ? ? ? ? ? ? ? ? ? ? ? ? ? ? ? ?;benzene: ethyl-;k-001271
100414	Ethylbenzene;Ethylbenzene	Carassius auratus	FISH	Mortality	94.4	mg/L	A	LC50	24 hours	1	24	0	Pickering,Q.H., and C. Henderson, . Acute Toxicity of Some Important Petrochemicals to Fish	EnviroTox.v1	ethylbenzene;benzene, ethyl-;ethyl benzene;ethylbenzene ? ? ? ? ? ? ? ? ? ? ? ? ? ? ? ?;benzene: ethyl-;k-001271
100414	Ethylbenzene;Ethylbenzene	Carassius auratus	FISH	Mortality	94.4	mg/L	A	LC50	48 hours	2	48	0	Pickering,Q.H., and C. Henderson, . Acute Toxicity of Some Important Petrochemicals to Fish	EnviroTox.v1	ethylbenzene;benzene, ethyl-;ethyl benzene;ethylbenzene ? ? ? ? ? ? ? ? ? ? ? ? ? ? ? ?;benzene: ethyl-;k-001271
100414	Ethylbenzene;Ethylbenzene	Carassius auratus	FISH	Mortality	94.4	mg/L	A	LC50	96 hours	4	96	0	Pickering,Q.H., and C. Henderson, . Acute Toxicity of Some Important Petrochemicals to Fish	EnviroTox.v1	ethylbenzene;benzene, ethyl-;ethyl benzene;ethylbenzene ? ? ? ? ? ? ? ? ? ? ? ? ? ? ? ?;benzene: ethyl-;k-001271
100414	Ethylbenzene;Ethylbenzene	Poecilia reticulata	FISH	Mortality	97.1	mg/L	A	LC50	24 hours	1	24	0	Pickering,Q.H., and C. Henderson, . Acute Toxicity of Some Important Petrochemicals to Fish	EnviroTox.v1	ethylbenzene;benzene, ethyl-;ethyl benzene;ethylbenzene ? ? ? ? ? ? ? ? ? ? ? ? ? ? ? ?;benzene: ethyl-;k-001271
100414	Ethylbenzene;Ethylbenzene	Poecilia reticulata	FISH	Mortality	97.1	mg/L	A	LC50	48 hours	2	48	0	Pickering,Q.H., and C. Henderson, . Acute Toxicity of Some Important Petrochemicals to Fish	EnviroTox.v1	ethylbenzene;benzene, ethyl-;ethyl benzene;ethylbenzene ? ? ? ? ? ? ? ? ? ? ? ? ? ? ? ?;benzene: ethyl-;k-001271
100414	Ethylbenzene;Ethylbenzene	Poecilia reticulata	FISH	Mortality	97.1	mg/L	A	LC50	96 hours	4	96	0	Pickering,Q.H., and C. Henderson, . Acute Toxicity of Some Important Petrochemicals to Fish	EnviroTox.v1	ethylbenzene;benzene, ethyl-;ethyl benzene;ethylbenzene ? ? ? ? ? ? ? ? ? ? ? ? ? ? ? ?;benzene: ethyl-;k-001271
100414	Ethylbenzene;Ethylbenzene	Daphnia magna	INVERT	Intoxication	1.81	mg/L	A	EC50	24 hours	1	24	0	Vigano,L., . Reproductive Strategy of Daphnia magna and Toxicity of Organic Compounds	EnviroTox.v1	ethylbenzene;benzene, ethyl-;ethyl benzene;ethylbenzene ? ? ? ? ? ? ? ? ? ? ? ? ? ? ? ?;benzene: ethyl-;k-001271
100414	Ethylbenzene;Ethylbenzene	Daphnia magna	INVERT	Intoxication	1.93	mg/L	A	EC50	24 hours	1	24	0	Vigano,L., . Reproductive Strategy of Daphnia magna and Toxicity of Organic Compounds	EnviroTox.v1	ethylbenzene;benzene, ethyl-;ethyl benzene;ethylbenzene ? ? ? ? ? ? ? ? ? ? ? ? ? ? ? ?;benzene: ethyl-;k-001271
100414	Ethylbenzene;Ethylbenzene	Artemia sp	INVERT	Intoxication	13.3	mg/L	A	EC50	48 hours	2	48	0	MacLean,M.M., and K.G. Doe, . The Comparative Toxicity of Crude and Refined Oils to Daphnia magna and Artemia	EnviroTox.v1	ethylbenzene;benzene, ethyl-;ethyl benzene;ethylbenzene ? ? ? ? ? ? ? ? ? ? ? ? ? ? ? ?;benzene: ethyl-;k-001271
100414	Ethylbenzene;Ethylbenzene	Artemia sp	INVERT	Mortality	13.3	mg/L	A	LC50	48 hours	2	48	0	MacLean,M.M., and K.G. Doe, . The Comparative Toxicity of Crude and Refined Oils to Daphnia magna and Artemia	EnviroTox.v1	ethylbenzene;benzene, ethyl-;ethyl benzene;ethylbenzene ? ? ? ? ? ? ? ? ? ? ? ? ? ? ? ?;benzene: ethyl-;k-001271
100414	Ethylbenzene;Ethylbenzene	Daphnia magna	INVERT	Mortality	13.9	mg/L	A	LC50	48 hours	2	48	0	MacLean,M.M., and K.G. Doe, . The Comparative Toxicity of Crude and Refined Oils to Daphnia magna and Artemia	EnviroTox.v1	ethylbenzene;benzene, ethyl-;ethyl benzene;ethylbenzene ? ? ? ? ? ? ? ? ? ? ? ? ? ? ? ?;benzene: ethyl-;k-001271
100414	Ethylbenzene;Ethylbenzene	Daphnia magna	INVERT	Mortality	18.4	mg/L	A	LC50	48 hours	2	48	0	MacLean,M.M., and K.G. Doe, . The Comparative Toxicity of Crude and Refined Oils to Daphnia magna and Artemia	EnviroTox.v1	ethylbenzene;benzene, ethyl-;ethyl benzene;ethylbenzene ? ? ? ? ? ? ? ? ? ? ? ? ? ? ? ?;benzene: ethyl-;k-001271
100414	Ethylbenzene;Ethylbenzene	Daphnia magna	INVERT	Intoxication	190	mg/L	A	LC50	24 hours	1	24	0	Bringmann,G., and R. Kuhn, . Results of the Damaging Effect of Water Pollutants on Daphnia magna (Befunde der Schadwirkung Wassergefahrdender Stoffe Gegen Daphnia magna)	EnviroTox.v1	ethylbenzene;benzene, ethyl-;ethyl benzene;ethylbenzene ? ? ? ? ? ? ? ? ? ? ? ? ? ? ? ?;benzene: ethyl-;k-001271
100414	Ethylbenzene;Ethylbenzene	Daphnia magna	INVERT	Intoxication	2.12	mg/L	A	EC50	48 hours	2	48	0	Bobra,A.M., W.Y. Shiu, and D. Mackay, . A Predictive Correlation for the Acute Toxicity of Hydrocarbons and Chlorinated Hydrocarbons to the Water Flea (Daphnia magna)	EnviroTox.v1	ethylbenzene;benzene, ethyl-;ethyl benzene;ethylbenzene ? ? ? ? ? ? ? ? ? ? ? ? ? ? ? ?;benzene: ethyl-;k-001271
100414	Ethylbenzene;Ethylbenzene	Daphnia magna	INVERT	Intoxication	2.2	mg/L	A	EC50	24 hours	1	24	0	Galassi,S., M. Mingazzini, L. Vigano, D. Cesareo, and M.L. Tosato, . Approaches to Modeling Toxic Responses of Aquatic Organisms to Aromatic Hydrocarbons	EnviroTox.v1	ethylbenzene;benzene, ethyl-;ethyl benzene;ethylbenzene ? ? ? ? ? ? ? ? ? ? ? ? ? ? ? ?;benzene: ethyl-;k-001271
100414	Ethylbenzene;Ethylbenzene	Daphnia magna	INVERT	Intoxication	2.2	mg/L	A	EC50	24 hours	1	24	0	Tosato,M.L., L. Vigano, B. Skagerberg, and S. Clement, . A New Strategy for Ranking Chemical Hazards. Framework and Application	EnviroTox.v1	ethylbenzene;benzene, ethyl-;ethyl benzene;ethylbenzene ? ? ? ? ? ? ? ? ? ? ? ? ? ? ? ?;benzene: ethyl-;k-001271
100414	Ethylbenzene;Ethylbenzene	Daphnia magna	INVERT	Intoxication	2.27	mg/L	A	EC50	24 hours	1	24	0	Vigano,L., . Reproductive Strategy of Daphnia magna and Toxicity of Organic Compounds	EnviroTox.v1	ethylbenzene;benzene, ethyl-;ethyl benzene;ethylbenzene ? ? ? ? ? ? ? ? ? ? ? ? ? ? ? ?;benzene: ethyl-;k-001271
100414	Ethylbenzene;Ethylbenzene	Daphnia magna	INVERT	Intoxication	2.37	mg/L	A	EC50	24 hours	1	24	0	Vigano,L., . Reproductive Strategy of Daphnia magna and Toxicity of Organic Compounds	EnviroTox.v1	ethylbenzene;benzene, ethyl-;ethyl benzene;ethylbenzene ? ? ? ? ? ? ? ? ? ? ? ? ? ? ? ?;benzene: ethyl-;k-001271
100414	Ethylbenzene;Ethylbenzene	Daphnia magna	INVERT	Intoxication	2.38	mg/L	A	EC50	24 hours	1	24	0	Vigano,L., . Reproductive Strategy of Daphnia magna and Toxicity of Organic Compounds	EnviroTox.v1	ethylbenzene;benzene, ethyl-;ethyl benzene;ethylbenzene ? ? ? ? ? ? ? ? ? ? ? ? ? ? ? ?;benzene: ethyl-;k-001271
100414	Ethylbenzene;Ethylbenzene	Daphnia magna	INVERT	Intoxication	2.41	mg/L	A	EC50	24 hours	1	24	0	Vigano,L., . Reproductive Strategy of Daphnia magna and Toxicity of Organic Compounds	EnviroTox.v1	ethylbenzene;benzene, ethyl-;ethyl benzene;ethylbenzene ? ? ? ? ? ? ? ? ? ? ? ? ? ? ? ?;benzene: ethyl-;k-001271
100414	Ethylbenzene;Ethylbenzene	Daphnia magna	INVERT	Intoxication	2.45	mg/L	A	EC50	24 hours	1	24	0	Vigano,L., . Reproductive Strategy of Daphnia magna and Toxicity of Organic Compounds	EnviroTox.v1	ethylbenzene;benzene, ethyl-;ethyl benzene;ethylbenzene ? ? ? ? ? ? ? ? ? ? ? ? ? ? ? ?;benzene: ethyl-;k-001271
100414	Ethylbenzene;Ethylbenzene	Daphnia magna	INVERT	Intoxication	2.69	mg/L	A	EC50	24 hours	1	24	0	Vigano,L., . Reproductive Strategy of Daphnia magna and Toxicity of Organic Compounds	EnviroTox.v1	ethylbenzene;benzene, ethyl-;ethyl benzene;ethylbenzene ? ? ? ? ? ? ? ? ? ? ? ? ? ? ? ?;benzene: ethyl-;k-001271
100414	Ethylbenzene;Ethylbenzene	Daphnia magna	INVERT	Intoxication	2.89	mg/L	A	EC50	24 hours	1	24	0	Vigano,L., . Reproductive Strategy of Daphnia magna and Toxicity of Organic Compounds	EnviroTox.v1	ethylbenzene;benzene, ethyl-;ethyl benzene;ethylbenzene ? ? ? ? ? ? ? ? ? ? ? ? ? ? ? ?;benzene: ethyl-;k-001271
100414	Ethylbenzene;Ethylbenzene	Daphnia magna	INVERT	Intoxication	2.93	mg/L	A	EC50	48 hours	2	48	0	MacLean,M.M., and K.G. Doe, . The Comparative Toxicity of Crude and Refined Oils to Daphnia magna and Artemia	EnviroTox.v1	ethylbenzene;benzene, ethyl-;ethyl benzene;ethylbenzene ? ? ? ? ? ? ? ? ? ? ? ? ? ? ? ?;benzene: ethyl-;k-001271
100414	Ethylbenzene;Ethylbenzene	Daphnia magna	INVERT	Intoxication	2.97	mg/L	A	EC50	48 hours	2	48	0	MacLean,M.M., and K.G. Doe, . The Comparative Toxicity of Crude and Refined Oils to Daphnia magna and Artemia	EnviroTox.v1	ethylbenzene;benzene, ethyl-;ethyl benzene;ethylbenzene ? ? ? ? ? ? ? ? ? ? ? ? ? ? ? ?;benzene: ethyl-;k-001271
100414	Ethylbenzene;Ethylbenzene	Artemia sp	INVERT	Intoxication	6.53	mg/L	A	EC50	48 hours	2	48	0	MacLean,M.M., and K.G. Doe, . The Comparative Toxicity of Crude and Refined Oils to Daphnia magna and Artemia	EnviroTox.v1	ethylbenzene;benzene, ethyl-;ethyl benzene;ethylbenzene ? ? ? ? ? ? ? ? ? ? ? ? ? ? ? ?;benzene: ethyl-;k-001271
100414	Ethylbenzene;Ethylbenzene	Daphnia magna	INVERT	Mortality	75	mg/L	A	LC50	48 hours	2	48	0	LeBlanc,G.A., . Acute Toxicity of Priority Pollutants to Water Flea (Daphnia magna)	EnviroTox.v1	ethylbenzene;benzene, ethyl-;ethyl benzene;ethylbenzene ? ? ? ? ? ? ? ? ? ? ? ? ? ? ? ?;benzene: ethyl-;k-001271
100414	Ethylbenzene;Ethylbenzene	Daphnia magna	INVERT	Mortality	77	mg/L	A	LC50	24 hours	1	24	0	LeBlanc,G.A., . Acute Toxicity of Priority Pollutants to Water Flea (Daphnia magna)	EnviroTox.v1	ethylbenzene;benzene, ethyl-;ethyl benzene;ethylbenzene ? ? ? ? ? ? ? ? ? ? ? ? ? ? ? ?;benzene: ethyl-;k-001271
100414	Ethylbenzene;Ethylbenzene	Artemia sp	INVERT	Mortality	8.78	mg/L	A	LC50	48 hours	2	48	0	MacLean,M.M., and K.G. Doe, . The Comparative Toxicity of Crude and Refined Oils to Daphnia magna and Artemia	EnviroTox.v1	ethylbenzene;benzene, ethyl-;ethyl benzene;ethylbenzene ? ? ? ? ? ? ? ? ? ? ? ? ? ? ? ?;benzene: ethyl-;k-001271
100425	Styrene;Ethenylbenzene	Pimephales promelas	FISH	Mortality	53.6	mg/L	A	LC50	48 hours	2	48	0	Pickering,Q.H., and C. Henderson, . Acute Toxicity of Some Important Petrochemicals to Fish	EnviroTox.v1	styrene;benzene, ethenyl-;ethenylbenzene;styrene ? ? ? ? ? ? ? ? ? ? ? ? ? ? ? ? ? ?;styrene, monomer;100-42-5 master styrene (iuc4 dsn 555) rd lead sealed;phenylethylene, see styrene;styrene (vinyl benzene;phenylethylene);vinyl benzene, see styrene;benze
100425	Styrene;Ethenylbenzene	Pimephales promelas	FISH	Mortality	56.7	mg/L	A	LC50	24 hours	1	24	0	Pickering,Q.H., and C. Henderson, . Acute Toxicity of Some Important Petrochemicals to Fish	EnviroTox.v1	styrene;benzene, ethenyl-;ethenylbenzene;styrene ? ? ? ? ? ? ? ? ? ? ? ? ? ? ? ? ? ?;styrene, monomer;100-42-5 master styrene (iuc4 dsn 555) rd lead sealed;phenylethylene, see styrene;styrene (vinyl benzene;phenylethylene);vinyl benzene, see styrene;benze
100425	Styrene;Ethenylbenzene	Pimephales promelas	FISH	Mortality	59.3	mg/L	A	LC50	96 hours	4	96	0	Pickering,Q.H., and C. Henderson, . Acute Toxicity of Some Important Petrochemicals to Fish	EnviroTox.v1	styrene;benzene, ethenyl-;ethenylbenzene;styrene ? ? ? ? ? ? ? ? ? ? ? ? ? ? ? ? ? ?;styrene, monomer;100-42-5 master styrene (iuc4 dsn 555) rd lead sealed;phenylethylene, see styrene;styrene (vinyl benzene;phenylethylene);vinyl benzene, see styrene;benze
100425	Styrene;Ethenylbenzene	Oncorhynchus mykiss	FISH	Mortality	6.59	mg/L	A	LC50	96 hours	4	96	0	Castano,A., M.J. Cantarino, P. Castillo, and J.V. Tarazona, . Correlations Between the RTG-2 Cytotoxicity Test EC50 and In Vivo LC50 Rainbow Trout Bioassay	EnviroTox.v1	styrene;benzene, ethenyl-;ethenylbenzene;styrene ? ? ? ? ? ? ? ? ? ? ? ? ? ? ? ? ? ?;styrene, monomer;100-42-5 master styrene (iuc4 dsn 555) rd lead sealed;phenylethylene, see styrene;styrene (vinyl benzene;phenylethylene);vinyl benzene, see styrene;benze
100425	Styrene;Ethenylbenzene	Daphnia magna	INVERT	Mortality	27	mg/L	A	LC50	24 hours	1	24	0	LeBlanc,G.A., . Acute Toxicity of Priority Pollutants to Water Flea (Daphnia magna)	EnviroTox.v1	styrene;benzene, ethenyl-;ethenylbenzene;styrene ? ? ? ? ? ? ? ? ? ? ? ? ? ? ? ? ? ?;styrene, monomer;100-42-5 master styrene (iuc4 dsn 555) rd lead sealed;phenylethylene, see styrene;styrene (vinyl benzene;phenylethylene);vinyl benzene, see styrene;benze
100425	Styrene;Ethenylbenzene	Daphnia magna	INVERT	Mortality	4.7	mg/L	A	EC50	48 hours	2	48	0	Cushman,J.R., G.A. Rausina, G. Cruzan, J. Gilbert, E. Williams, M.C. Harrass, J.V. Sousa, A.E. Putt, N.A. Garvey, J.P. S, . Ecotoxicity Hazard Assessment of Styrene	EnviroTox.v1	styrene;benzene, ethenyl-;ethenylbenzene;styrene ? ? ? ? ? ? ? ? ? ? ? ? ? ? ? ? ? ?;styrene, monomer;100-42-5 master styrene (iuc4 dsn 555) rd lead sealed;phenylethylene, see styrene;styrene (vinyl benzene;phenylethylene);vinyl benzene, see styrene;benze
100425	Styrene;Ethenylbenzene	Daphnia magna	INVERT	Mortality	5	mg/L	A	EC50	24 hours	1	24	0	Cushman,J.R., G.A. Rausina, G. Cruzan, J. Gilbert, E. Williams, M.C. Harrass, J.V. Sousa, A.E. Putt, N.A. Garvey, J.P. S, . Ecotoxicity Hazard Assessment of Styrene	EnviroTox.v1	styrene;benzene, ethenyl-;ethenylbenzene;styrene ? ? ? ? ? ? ? ? ? ? ? ? ? ? ? ? ? ?;styrene, monomer;100-42-5 master styrene (iuc4 dsn 555) rd lead sealed;phenylethylene, see styrene;styrene (vinyl benzene;phenylethylene);vinyl benzene, see styrene;benze
100425	Styrene;Ethenylbenzene	Daphnia magna	INVERT	Mortality	59	mg/L	A	LC50	48 hours	2	48	0	Qureshi,A.A., K.W. Flood, S.R. Thompson, S.M. Janhurst, C.S. Inniss, and D.A. Rokosh, . Comparison of a Luminescent Bacterial Test with Other Bioassays for Determining Toxicity of Pure Compounds and Complex Effluents	EnviroTox.v1	styrene;benzene, ethenyl-;ethenylbenzene;styrene ? ? ? ? ? ? ? ? ? ? ? ? ? ? ? ? ? ?;styrene, monomer;100-42-5 master styrene (iuc4 dsn 555) rd lead sealed;phenylethylene, see styrene;styrene (vinyl benzene;phenylethylene);vinyl benzene, see styrene;benze
100425	Styrene;Ethenylbenzene	Ceriodaphnia dubia	INVERT	Reproduction	0.00006	mg/L	C	NOEC	6;7 days	7	168	0	Tatarazako,N., Y. Takao, K. Kishi, N. Onikura, K. Arizono, and T. Iguchi, . Styrene Dimers and Trimers Affect Reproduction of Daphnid (Ceriodaphnia dubia)	EnviroTox.v1	styrene;benzene, ethenyl-;ethenylbenzene;styrene ? ? ? ? ? ? ? ? ? ? ? ? ? ? ? ? ? ?;styrene, monomer;100-42-5 master styrene (iuc4 dsn 555) rd lead sealed;phenylethylene, see styrene;styrene (vinyl benzene;phenylethylene);vinyl benzene, see styrene;benze
100425	Styrene;Ethenylbenzene	Ceriodaphnia dubia	INVERT	reproduction	0.00006	mg/L	C	NOEC	7 days	7	168	0	2002. Styrene dimers and trimers affect reproduction of daphnid (Ceriodaphnia dubia)	EnviroTox.v1	styrene;benzene, ethenyl-;ethenylbenzene;styrene ? ? ? ? ? ? ? ? ? ? ? ? ? ? ? ? ? ?;styrene, monomer;100-42-5 master styrene (iuc4 dsn 555) rd lead sealed;phenylethylene, see styrene;styrene (vinyl benzene;phenylethylene);vinyl benzene, see styrene;benze
100425	Styrene;Ethenylbenzene	Ceriodaphnia dubia	INVERT	Reproduction	0.00009	mg/L	C	IC25	6;7 days	7	168	0	Tatarazako,N., Y. Takao, K. Kishi, N. Onikura, K. Arizono, and T. Iguchi, . Styrene Dimers and Trimers Affect Reproduction of Daphnid (Ceriodaphnia dubia)	EnviroTox.v1	styrene;benzene, ethenyl-;ethenylbenzene;styrene ? ? ? ? ? ? ? ? ? ? ? ? ? ? ? ? ? ?;styrene, monomer;100-42-5 master styrene (iuc4 dsn 555) rd lead sealed;phenylethylene, see styrene;styrene (vinyl benzene;phenylethylene);vinyl benzene, see styrene;benze
100425	Styrene;Ethenylbenzene	Skeletonema costatum	ALGAE	Photosynthesis: Change in plant productivity indicated by change in 14C or CO2 uptake or oxygen production.	78	mg/L	A	EC50	4 days	4	96	0	U.S.Environmental Protection Agency, 1978. In-Depth Studies on Health and Environmental Impacts of Selected Water Pollutants, U.S.EPA Contract No.68-01-4646, Duluth, MN :9 p.	EnviroTox.v1	Styrene
100425	Styrene;Ethenylbenzene	Oncorhynchus mykiss	FISH	Mortality: Effect expressed as % death or % survival. If the author defines criteria used to determine that the organism was dead, then identifies the effect as a lethal effect, MOR will be coded in the effect field.	2.5	mg/L	A	LC50	4 days	4	96	0	Qureshi, A.A., K.W. Flood, S.R. Thompson, S.M. Janhurst, C.S. Inniss, and D.A. Rokosh, 1982. Comparison of a Luminescent Bacterial Test with Other Bioassays for Determining Toxicity of Pure Compounds and Complex Effluents, In: J.G.Pearson, R.B.Foster and W.E.Bishop (Eds.), Aquatic Toxicology and Hazard Assessment, 5th Confrence, ASTM STP 766, Philadelphia, PA :179-195	EnviroTox.v1	Styrene
100425	Styrene;Ethenylbenzene	Carassius auratus	FISH	Mortality: Effect expressed as % death or % survival. If the author defines criteria used to determine that the organism was dead, then identifies the effect as a lethal effect, MOR will be coded in the effect field.	25	mg/L	A	LC50	4 days	4	96	0	Jensen, R.A., 1978. A Simplified Bioassay Using Finfish for Estimating Potential Spill Damage, In: Proc.Control of Hazardous Material Spills, Rockville, MD :104-108	EnviroTox.v1	Styrene
100425	Styrene;Ethenylbenzene	Lepomis macrochirus	FISH	Mortality: Effect expressed as % death or % survival. If the author defines criteria used to determine that the organism was dead, then identifies the effect as a lethal effect, MOR will be coded in the effect field.	25.05	mg/L	A	LC50	4 days	4	96	0	Pickering, Q.H., and C. Henderson, 1966. Acute Toxicity of Some Important Petrochemicals to Fish, J.Water Pollut.Control Fed. 38(9):1419-1429	EnviroTox.v1	Styrene
100425	Styrene;Ethenylbenzene	Carassius auratus	FISH	Mortality: Effect expressed as % death or % survival. If the author defines criteria used to determine that the organism was dead, then identifies the effect as a lethal effect, MOR will be coded in the effect field.	26	mg/L	A	LC50	4 days	4	96	0	Bridie, A.L., C.J.M. Wolff, and M. Winter, 1979. The Acute Toxicity of Some Petrochemicals to Goldfish, Water Res. 13(7):623-626 (OECDG Data File)	EnviroTox.v1	Styrene
100425	Styrene;Ethenylbenzene	Pimephales promelas	FISH	Mortality: Effect expressed as % death or % survival. If the author defines criteria used to determine that the organism was dead, then identifies the effect as a lethal effect, MOR will be coded in the effect field.	29	mg/L	A	LC50	4 days	4	96	0	Mattson, V.R., J.W. Arthur, and C.T. Walbridge, 1976. Acute Toxicity of Selected Organic Compounds to Fathead Minnows, EPA-600/3-76-097, U.S.EPA, Duluth, MN :12 p.	EnviroTox.v1	Styrene
100425	Styrene;Ethenylbenzene	Pimephales promelas	FISH	Mortality: Effect expressed as % death or % survival. If the author defines criteria used to determine that the organism was dead, then identifies the effect as a lethal effect, MOR will be coded in the effect field.	46.41	mg/L	A	LC50	4 days	4	96	0	Pickering, Q.H., and C. Henderson, 1966. Acute Toxicity of Some Important Petrochemicals to Fish, J.Water Pollut.Control Fed. 38(9):1419-1429	EnviroTox.v1	Styrene
100425	Styrene;Ethenylbenzene	Carassius auratus	FISH	Mortality: Effect expressed as % death or % survival. If the author defines criteria used to determine that the organism was dead, then identifies the effect as a lethal effect, MOR will be coded in the effect field.	64.74	mg/L	A	LC50	4 days	4	96	0	Pickering, Q.H., and C. Henderson, 1966. Acute Toxicity of Some Important Petrochemicals to Fish, J.Water Pollut.Control Fed. 38(9):1419-1429	EnviroTox.v1	Styrene
100425	Styrene;Ethenylbenzene	Poecilia reticulata	FISH	Mortality: Effect expressed as % death or % survival. If the author defines criteria used to determine that the organism was dead, then identifies the effect as a lethal effect, MOR will be coded in the effect field.	74.83	mg/L	A	LC50	4 days	4	96	0	Pickering, Q.H., and C. Henderson, 1966. Acute Toxicity of Some Important Petrochemicals to Fish, J.Water Pollut.Control Fed. 38(9):1419-1429	EnviroTox.v1	Styrene
100425	Styrene;Ethenylbenzene	Cyprinodon variegatus	FISH	Mortality: Effect expressed as % death or % survival. If the author defines criteria used to determine that the organism was dead, then identifies the effect as a lethal effect, MOR will be coded in the effect field.	9.1	mg/L	A	LC50	4 days	4	96	0	Heitmuller, P.T., T.A. Hollister, and P.R. Parrish, 1981. Acute Toxicity of 54 Industrial Chemicals to Sheepshead Minnows (Cyprinodon variegatus), Bull.Environ.Contam.Toxicol. 27(5):596-604 (OECDG Data File)	EnviroTox.v1	Styrene
100425	Styrene;Ethenylbenzene	Daphnia magna	INVERT	Mortality: Effect expressed as % death or % survival. If the author defines criteria used to determine that the organism was dead, then identifies the effect as a lethal effect, MOR will be coded in the effect field.	23	mg/L	A	LC50	2 days	2	48	0	LeBlanc, G.A., 1980. Acute Toxicity of Priority Pollutants to Water Flea (Daphnia magna), Bull.Environ.Contam.Toxicol. 24(5):684-691 (OECDG Data File)	EnviroTox.v1	Styrene
100425	Styrene;Ethenylbenzene	Daphnia magna	INVERT	Mortality: Effect expressed as % death or % survival. If the author defines criteria used to determine that the organism was dead, then identifies the effect as a lethal effect, MOR will be coded in the effect field.	59	mg/L	A	LC50	2 days	2	48	0	Qureshi, A.A., K.W. Flood, S.R. Thompson, S.M. Janhurst, C.S. Inniss, and D.A. Rokosh, 1982. Comparison of a Luminescent Bacterial Test with Other Bioassays for Determining Toxicity of Pure Compounds and Complex Effluents, In: J.G.Pearson, R.B.Foster and W.E.Bishop (Eds.), Aquatic Toxicology and Hazard Assessment, 5th Confrence, ASTM STP 766, Philadelphia, PA :179-195	EnviroTox.v1	Styrene
100425	Styrene;Ethenylbenzene	Pseudokirchneriella subcapitata	ALGAE	Population	0.063	mg/L	C	NOEC	96 hours	4	96	0	Ecotoxicol. Environ. Saf.37:173-180	EnviroTox.v1	styrene;benzene, ethenyl-;ethenylbenzene;styrene ?
100425	Styrene;Ethenylbenzene	Pseudokirchneriella subcapitata	ALGAE	Population	0.56	mg/L	A	EC50	48 hours	2	48	0	Ecotoxicol. Environ. Saf.37:173-180	EnviroTox.v1	styrene;benzene, ethenyl-;ethenylbenzene;styrene ?
100425	Styrene;Ethenylbenzene	Pseudokirchneriella subcapitata	ALGAE	Population	0.72	mg/L	A	EC50	96 hours	4	96	0	Ecotoxicol. Environ. Saf.37:173-180	EnviroTox.v1	styrene;benzene, ethenyl-;ethenylbenzene;styrene ?
100425	Styrene;Ethenylbenzene	Pseudokirchneriella subcapitata	ALGAE	Population	1.4	mg/L	A	EC50	72 hours	3	72	0	Ecotoxicol. Environ. Saf.37:173-180	EnviroTox.v1	styrene;benzene, ethenyl-;ethenylbenzene;styrene ?
100425	Styrene;Ethenylbenzene	Pseudokirchneriella subcapitata	ALGAE	Population	3.9	mg/L	A	EC50	24 hours	1	24	0	Ecotoxicol. Environ. Saf.37:173-180	EnviroTox.v1	styrene;benzene, ethenyl-;ethenylbenzene;styrene ?
100425	Styrene;Ethenylbenzene	Pseudokirchneriella subcapitata	ALGAE	Population	33	mg/L	A	EC50	96 hours	4	96	0	U.S.EPA Contract No.68-01-4646, Duluth, MN:9 p.	EnviroTox.v1	styrene;benzene, ethenyl-;ethenylbenzene;styrene ?
100425	Styrene;Ethenylbenzene	Pimephales promelas	FISH	Mortality	10	mg/L	A	LC50	96 hours	4	96	0	Cushman,J.R., G.A. Rausina, G. Cruzan, J. Gilbert, E. Williams, M.C. Harrass, J.V. Sousa, A.E. Putt, N.A. Garvey, J.P. S, . Ecotoxicity Hazard Assessment of Styrene	EnviroTox.v1	styrene;benzene, ethenyl-;ethenylbenzene;styrene ? ? ? ? ? ? ? ? ? ? ? ? ? ? ? ? ? ?;styrene, monomer;100-42-5 master styrene (iuc4 dsn 555) rd lead sealed;phenylethylene, see styrene;styrene (vinyl benzene;phenylethylene);vinyl benzene, see styrene;benze
100425	Styrene;Ethenylbenzene	Pimephales promelas	FISH	Mortality	11	mg/L	A	LC50	72 hours	3	72	0	Cushman,J.R., G.A. Rausina, G. Cruzan, J. Gilbert, E. Williams, M.C. Harrass, J.V. Sousa, A.E. Putt, N.A. Garvey, J.P. S, . Ecotoxicity Hazard Assessment of Styrene	EnviroTox.v1	styrene;benzene, ethenyl-;ethenylbenzene;styrene ? ? ? ? ? ? ? ? ? ? ? ? ? ? ? ? ? ?;styrene, monomer;100-42-5 master styrene (iuc4 dsn 555) rd lead sealed;phenylethylene, see styrene;styrene (vinyl benzene;phenylethylene);vinyl benzene, see styrene;benze
100425	Styrene;Ethenylbenzene	Pimephales promelas	FISH	Mortality	12	mg/L	A	LC50	24 hours	1	24	0	Cushman,J.R., G.A. Rausina, G. Cruzan, J. Gilbert, E. Williams, M.C. Harrass, J.V. Sousa, A.E. Putt, N.A. Garvey, J.P. S, . Ecotoxicity Hazard Assessment of Styrene	EnviroTox.v1	styrene;benzene, ethenyl-;ethenylbenzene;styrene ? ? ? ? ? ? ? ? ? ? ? ? ? ? ? ? ? ?;styrene, monomer;100-42-5 master styrene (iuc4 dsn 555) rd lead sealed;phenylethylene, see styrene;styrene (vinyl benzene;phenylethylene);vinyl benzene, see styrene;benze
100425	Styrene;Ethenylbenzene	Pimephales promelas	FISH	Mortality	12	mg/L	A	LC50	48 hours	2	48	0	Cushman,J.R., G.A. Rausina, G. Cruzan, J. Gilbert, E. Williams, M.C. Harrass, J.V. Sousa, A.E. Putt, N.A. Garvey, J.P. S, . Ecotoxicity Hazard Assessment of Styrene	EnviroTox.v1	styrene;benzene, ethenyl-;ethenylbenzene;styrene ? ? ? ? ? ? ? ? ? ? ? ? ? ? ? ? ? ?;styrene, monomer;100-42-5 master styrene (iuc4 dsn 555) rd lead sealed;phenylethylene, see styrene;styrene (vinyl benzene;phenylethylene);vinyl benzene, see styrene;benze
100425	Styrene;Ethenylbenzene	Leuciscus idus melanotus	FISH	Mortality	17	mg/L	A	LC50	48 hours	2	48	0	Juhnke,I., and D. Luedemann, . Results of the Investigation of 200 Chemical Compounds for Acute Fish Toxicity with the Golden Orfe Test (Ergebnisse der Untersuchung von 200 Chemischen Verbindungen auf Akute Fischtoxizitat mit dem Goldorfentest)	EnviroTox.v1	styrene;benzene, ethenyl-;ethenylbenzene;styrene ? ? ? ? ? ? ? ? ? ? ? ? ? ? ? ? ? ?;styrene, monomer;100-42-5 master styrene (iuc4 dsn 555) rd lead sealed;phenylethylene, see styrene;styrene (vinyl benzene;phenylethylene);vinyl benzene, see styrene;benze
100425	Styrene;Ethenylbenzene	Oncorhynchus mykiss	FISH	mortality	2.5	mg/L	A	LC50	24 hours	1	24	0	1982. Comparison of a Luminescent Bacterial Test with Other Bioassays for Determining Toxicity of Pure Compounds and Complex Effluents	EnviroTox.v1	styrene;benzene, ethenyl-;ethenylbenzene;styrene ? ? ? ? ? ? ? ? ? ? ? ? ? ? ? ? ? ?;styrene, monomer;100-42-5 master styrene (iuc4 dsn 555) rd lead sealed;phenylethylene, see styrene;styrene (vinyl benzene;phenylethylene);vinyl benzene, see styrene;benze
100425	Styrene;Ethenylbenzene	Oncorhynchus mykiss	FISH	Mortality	2.5	mg/L	A	LC50	24 hours	1	24	0	Qureshi,A.A., K.W. Flood, S.R. Thompson, S.M. Janhurst, C.S. Inniss, and D.A. Rokosh, . Comparison of a Luminescent Bacterial Test with Other Bioassays for Determining Toxicity of Pure Compounds and Complex Effluents	EnviroTox.v1	styrene;benzene, ethenyl-;ethenylbenzene;styrene ? ? ? ? ? ? ? ? ? ? ? ? ? ? ? ? ? ?;styrene, monomer;100-42-5 master styrene (iuc4 dsn 555) rd lead sealed;phenylethylene, see styrene;styrene (vinyl benzene;phenylethylene);vinyl benzene, see styrene;benze
100425	Styrene;Ethenylbenzene	Carassius auratus	FISH	Mortality	25	mg/L	A	LC50	24 hours	1	24	0	Jensen,R.A., . A Simplified Bioassay Using Finfish for Estimating Potential Spill Damage	EnviroTox.v1	styrene;benzene, ethenyl-;ethenylbenzene;styrene ? ? ? ? ? ? ? ? ? ? ? ? ? ? ? ? ? ?;styrene, monomer;100-42-5 master styrene (iuc4 dsn 555) rd lead sealed;phenylethylene, see styrene;styrene (vinyl benzene;phenylethylene);vinyl benzene, see styrene;benze
100425	Styrene;Ethenylbenzene	Lepomis macrochirus	FISH	Mortality	25	mg/L	A	LC50	24 hours	1	24	0	Pickering,Q.H., and C. Henderson, . Acute Toxicity of Some Important Petrochemicals to Fish	EnviroTox.v1	styrene;benzene, ethenyl-;ethenylbenzene;styrene ? ? ? ? ? ? ? ? ? ? ? ? ? ? ? ? ? ?;styrene, monomer;100-42-5 master styrene (iuc4 dsn 555) rd lead sealed;phenylethylene, see styrene;styrene (vinyl benzene;phenylethylene);vinyl benzene, see styrene;benze
100425	Styrene;Ethenylbenzene	Lepomis macrochirus	FISH	Mortality	25	mg/L	A	LC50	48 hours	2	48	0	Pickering,Q.H., and C. Henderson, . Acute Toxicity of Some Important Petrochemicals to Fish	EnviroTox.v1	styrene;benzene, ethenyl-;ethenylbenzene;styrene ? ? ? ? ? ? ? ? ? ? ? ? ? ? ? ? ? ?;styrene, monomer;100-42-5 master styrene (iuc4 dsn 555) rd lead sealed;phenylethylene, see styrene;styrene (vinyl benzene;phenylethylene);vinyl benzene, see styrene;benze
100425	Styrene;Ethenylbenzene	Lepomis macrochirus	FISH	Mortality	25	mg/L	A	LC50	96 hours	4	96	0	Pickering,Q.H., and C. Henderson, . Acute Toxicity of Some Important Petrochemicals to Fish	EnviroTox.v1	styrene;benzene, ethenyl-;ethenylbenzene;styrene ? ? ? ? ? ? ? ? ? ? ? ? ? ? ? ? ? ?;styrene, monomer;100-42-5 master styrene (iuc4 dsn 555) rd lead sealed;phenylethylene, see styrene;styrene (vinyl benzene;phenylethylene);vinyl benzene, see styrene;benze
100425	Styrene;Ethenylbenzene	Carassius auratus	FISH	Mortality	26	mg/L	A	LC50	24 hours	1	24	0	Bridie,A.L., C.J.M. Wolff, and M. Winter, . The Acute Toxicity of Some Petrochemicals to Goldfish	EnviroTox.v1	styrene;benzene, ethenyl-;ethenylbenzene;styrene ? ? ? ? ? ? ? ? ? ? ? ? ? ? ? ? ? ?;styrene, monomer;100-42-5 master styrene (iuc4 dsn 555) rd lead sealed;phenylethylene, see styrene;styrene (vinyl benzene;phenylethylene);vinyl benzene, see styrene;benze
100425	Styrene;Ethenylbenzene	Pimephales promelas	FISH	Mortality	29	mg/L	A	LC50	48 hours	2	48	0	Mattson,V.R., J.W. Arthur, and C.T. Walbridge, . Acute Toxicity of Selected Organic Compounds to Fathead Minnows	EnviroTox.v1	styrene;benzene, ethenyl-;ethenylbenzene;styrene ? ? ? ? ? ? ? ? ? ? ? ? ? ? ? ? ? ?;styrene, monomer;100-42-5 master styrene (iuc4 dsn 555) rd lead sealed;phenylethylene, see styrene;styrene (vinyl benzene;phenylethylene);vinyl benzene, see styrene;benze
100425	Styrene;Ethenylbenzene	Pimephales promelas	FISH	Mortality	29	mg/L	A	LC50	72 hours	3	72	0	Mattson,V.R., J.W. Arthur, and C.T. Walbridge, . Acute Toxicity of Selected Organic Compounds to Fathead Minnows	EnviroTox.v1	styrene;benzene, ethenyl-;ethenylbenzene;styrene ? ? ? ? ? ? ? ? ? ? ? ? ? ? ? ? ? ?;styrene, monomer;100-42-5 master styrene (iuc4 dsn 555) rd lead sealed;phenylethylene, see styrene;styrene (vinyl benzene;phenylethylene);vinyl benzene, see styrene;benze
100425	Styrene;Ethenylbenzene	Pimephales promelas	FISH	Mortality	29	mg/L	A	LC50	96 hours	4	96	0	Mattson,V.R., J.W. Arthur, and C.T. Walbridge, . Acute Toxicity of Selected Organic Compounds to Fathead Minnows	EnviroTox.v1	styrene;benzene, ethenyl-;ethenylbenzene;styrene ? ? ? ? ? ? ? ? ? ? ? ? ? ? ? ? ? ?;styrene, monomer;100-42-5 master styrene (iuc4 dsn 555) rd lead sealed;phenylethylene, see styrene;styrene (vinyl benzene;phenylethylene);vinyl benzene, see styrene;benze
100425	Styrene;Ethenylbenzene	Pimephales promelas	FISH	Mortality	30	mg/L	A	LC50	24 hours	1	24	0	Mattson,V.R., J.W. Arthur, and C.T. Walbridge, . Acute Toxicity of Selected Organic Compounds to Fathead Minnows	EnviroTox.v1	styrene;benzene, ethenyl-;ethenylbenzene;styrene ? ? ? ? ? ? ? ? ? ? ? ? ? ? ? ? ? ?;styrene, monomer;100-42-5 master styrene (iuc4 dsn 555) rd lead sealed;phenylethylene, see styrene;styrene (vinyl benzene;phenylethylene);vinyl benzene, see styrene;benze
100425	Styrene;Ethenylbenzene	Pimephales promelas	FISH	Mortality	32	mg/L	A	LC50	24 hours	1	24	0	Mattson,V.R., J.W. Arthur, and C.T. Walbridge, . Acute Toxicity of Selected Organic Compounds to Fathead Minnows	EnviroTox.v1	styrene;benzene, ethenyl-;ethenylbenzene;styrene ? ? ? ? ? ? ? ? ? ? ? ? ? ? ? ? ? ?;styrene, monomer;100-42-5 master styrene (iuc4 dsn 555) rd lead sealed;phenylethylene, see styrene;styrene (vinyl benzene;phenylethylene);vinyl benzene, see styrene;benze
100425	Styrene;Ethenylbenzene	Pimephales promelas	FISH	Mortality	32	mg/L	A	LC50	48 hours	2	48	0	Mattson,V.R., J.W. Arthur, and C.T. Walbridge, . Acute Toxicity of Selected Organic Compounds to Fathead Minnows	EnviroTox.v1	styrene;benzene, ethenyl-;ethenylbenzene;styrene ? ? ? ? ? ? ? ? ? ? ? ? ? ? ? ? ? ?;styrene, monomer;100-42-5 master styrene (iuc4 dsn 555) rd lead sealed;phenylethylene, see styrene;styrene (vinyl benzene;phenylethylene);vinyl benzene, see styrene;benze
100425	Styrene;Ethenylbenzene	Pimephales promelas	FISH	Mortality	32	mg/L	A	LC50	72 hours	3	72	0	Mattson,V.R., J.W. Arthur, and C.T. Walbridge, . Acute Toxicity of Selected Organic Compounds to Fathead Minnows	EnviroTox.v1	styrene;benzene, ethenyl-;ethenylbenzene;styrene ? ? ? ? ? ? ? ? ? ? ? ? ? ? ? ? ? ?;styrene, monomer;100-42-5 master styrene (iuc4 dsn 555) rd lead sealed;phenylethylene, see styrene;styrene (vinyl benzene;phenylethylene);vinyl benzene, see styrene;benze
100425	Styrene;Ethenylbenzene	Pimephales promelas	FISH	Mortality	32	mg/L	A	LC50	96 hours	4	96	0	Mattson,V.R., J.W. Arthur, and C.T. Walbridge, . Acute Toxicity of Selected Organic Compounds to Fathead Minnows	EnviroTox.v1	styrene;benzene, ethenyl-;ethenylbenzene;styrene ? ? ? ? ? ? ? ? ? ? ? ? ? ? ? ? ? ?;styrene, monomer;100-42-5 master styrene (iuc4 dsn 555) rd lead sealed;phenylethylene, see styrene;styrene (vinyl benzene;phenylethylene);vinyl benzene, see styrene;benze
100425	Styrene;Ethenylbenzene	Pimephales promelas	FISH	mortality	4.02	mg/L	A	LC50	96 days	96	2304	0	1990. Acute Toxicities of Organic Chemicals to Fathead Minnows (Pimephales promelas), Vol. 5	EnviroTox.v1	styrene;benzene, ethenyl-;ethenylbenzene;styrene ? ? ? ? ? ? ? ? ? ? ? ? ? ? ? ? ? ?;styrene, monomer;100-42-5 master styrene (iuc4 dsn 555) rd lead sealed;phenylethylene, see styrene;styrene (vinyl benzene;phenylethylene);vinyl benzene, see styrene;benze
100425	Styrene;Ethenylbenzene	Pimephales promelas	FISH	Mortality	4.02	mg/L	A	LC50	96 hours	4	96	0	Geiger,D.L., L.T. Brooke, and D.J. Call, . Acute Toxicities of Organic Chemicals to Fathead Minnows (Pimephales promelas), Volume V	EnviroTox.v1	styrene;benzene, ethenyl-;ethenylbenzene;styrene ? ? ? ? ? ? ? ? ? ? ? ? ? ? ? ? ? ?;styrene, monomer;100-42-5 master styrene (iuc4 dsn 555) rd lead sealed;phenylethylene, see styrene;styrene (vinyl benzene;phenylethylene);vinyl benzene, see styrene;benze
100425	Styrene;Ethenylbenzene	Pimephales promelas	FISH	Mortality	4.08	mg/L	A	LC50	96 hours	4	96	0	Brooke,L., . Report of the Flow-Through and Static Acute Test Comparisons with Fathead Minnows and Acute Tests with an Amphipod and a Cladoceran	EnviroTox.v1	styrene;benzene, ethenyl-;ethenylbenzene;styrene ? ? ? ? ? ? ? ? ? ? ? ? ? ? ? ? ? ?;styrene, monomer;100-42-5 master styrene (iuc4 dsn 555) rd lead sealed;phenylethylene, see styrene;styrene (vinyl benzene;phenylethylene);vinyl benzene, see styrene;benze
100425	Styrene;Ethenylbenzene	Lepomis macrochirus	FISH	Mortality	4.7	mg/L	A	LC50	96 hours	4	96	0	U.S. Environmental Protection Agency, . In-Depth Studies on Health and Environmental Impacts of Selected Water Pollutants	EnviroTox.v1	styrene;benzene, ethenyl-;ethenylbenzene;styrene ? ? ? ? ? ? ? ? ? ? ? ? ? ? ? ? ? ?;styrene, monomer;100-42-5 master styrene (iuc4 dsn 555) rd lead sealed;phenylethylene, see styrene;styrene (vinyl benzene;phenylethylene);vinyl benzene, see styrene;benze
100425	Styrene;Ethenylbenzene	Pimephales promelas	FISH	Mortality	46.4	mg/L	A	LC50	96 hours	4	96	0	Pickering,Q.H., and C. Henderson, . Acute Toxicity of Some Important Petrochemicals to Fish	EnviroTox.v1	styrene;benzene, ethenyl-;ethenylbenzene;styrene ? ? ? ? ? ? ? ? ? ? ? ? ? ? ? ? ? ?;styrene, monomer;100-42-5 master styrene (iuc4 dsn 555) rd lead sealed;phenylethylene, see styrene;styrene (vinyl benzene;phenylethylene);vinyl benzene, see styrene;benze
100425	Styrene;Ethenylbenzene	Pimephales promelas	FISH	Mortality	62.8	mg/L	A	LC50	24 hours	1	24	0	Pickering,Q.H., and C. Henderson, . Acute Toxicity of Some Important Petrochemicals to Fish	EnviroTox.v1	styrene;benzene, ethenyl-;ethenylbenzene;styrene ? ? ? ? ? ? ? ? ? ? ? ? ? ? ? ? ? ?;styrene, monomer;100-42-5 master styrene (iuc4 dsn 555) rd lead sealed;phenylethylene, see styrene;styrene (vinyl benzene;phenylethylene);vinyl benzene, see styrene;benze
100425	Styrene;Ethenylbenzene	Pimephales promelas	FISH	Mortality	62.8	mg/L	A	LC50	48 hours	2	48	0	Pickering,Q.H., and C. Henderson, . Acute Toxicity of Some Important Petrochemicals to Fish	EnviroTox.v1	styrene;benzene, ethenyl-;ethenylbenzene;styrene ? ? ? ? ? ? ? ? ? ? ? ? ? ? ? ? ? ?;styrene, monomer;100-42-5 master styrene (iuc4 dsn 555) rd lead sealed;phenylethylene, see styrene;styrene (vinyl benzene;phenylethylene);vinyl benzene, see styrene;benze
100425	Styrene;Ethenylbenzene	Carassius auratus	FISH	Mortality	64.7	mg/L	A	LC50	24 hours	1	24	0	Pickering,Q.H., and C. Henderson, . Acute Toxicity of Some Important Petrochemicals to Fish	EnviroTox.v1	styrene;benzene, ethenyl-;ethenylbenzene;styrene ? ? ? ? ? ? ? ? ? ? ? ? ? ? ? ? ? ?;styrene, monomer;100-42-5 master styrene (iuc4 dsn 555) rd lead sealed;phenylethylene, see styrene;styrene (vinyl benzene;phenylethylene);vinyl benzene, see styrene;benze
100425	Styrene;Ethenylbenzene	Carassius auratus	FISH	Mortality	64.7	mg/L	A	LC50	48 hours	2	48	0	Pickering,Q.H., and C. Henderson, . Acute Toxicity of Some Important Petrochemicals to Fish	EnviroTox.v1	styrene;benzene, ethenyl-;ethenylbenzene;styrene ? ? ? ? ? ? ? ? ? ? ? ? ? ? ? ? ? ?;styrene, monomer;100-42-5 master styrene (iuc4 dsn 555) rd lead sealed;phenylethylene, see styrene;styrene (vinyl benzene;phenylethylene);vinyl benzene, see styrene;benze
100425	Styrene;Ethenylbenzene	Carassius auratus	FISH	Mortality	64.7	mg/L	A	LC50	96 hours	4	96	0	Pickering,Q.H., and C. Henderson, . Acute Toxicity of Some Important Petrochemicals to Fish	EnviroTox.v1	styrene;benzene, ethenyl-;ethenylbenzene;styrene ? ? ? ? ? ? ? ? ? ? ? ? ? ? ? ? ? ?;styrene, monomer;100-42-5 master styrene (iuc4 dsn 555) rd lead sealed;phenylethylene, see styrene;styrene (vinyl benzene;phenylethylene);vinyl benzene, see styrene;benze
100425	Styrene;Ethenylbenzene	Leuciscus idus melanotus	FISH	Mortality	66	mg/L	A	LC50	48 hours	2	48	0	Juhnke,I., and D. Luedemann, . Results of the Investigation of 200 Chemical Compounds for Acute Fish Toxicity with the Golden Orfe Test (Ergebnisse der Untersuchung von 200 Chemischen Verbindungen auf Akute Fischtoxizitat mit dem Goldorfentest)	EnviroTox.v1	styrene;benzene, ethenyl-;ethenylbenzene;styrene ? ? ? ? ? ? ? ? ? ? ? ? ? ? ? ? ? ?;styrene, monomer;100-42-5 master styrene (iuc4 dsn 555) rd lead sealed;phenylethylene, see styrene;styrene (vinyl benzene;phenylethylene);vinyl benzene, see styrene;benze
100425	Styrene;Ethenylbenzene	Poecilia reticulata	FISH	Mortality	74.8	mg/L	A	LC50	24 hours	1	24	0	Pickering,Q.H., and C. Henderson, . Acute Toxicity of Some Important Petrochemicals to Fish	EnviroTox.v1	styrene;benzene, ethenyl-;ethenylbenzene;styrene ? ? ? ? ? ? ? ? ? ? ? ? ? ? ? ? ? ?;styrene, monomer;100-42-5 master styrene (iuc4 dsn 555) rd lead sealed;phenylethylene, see styrene;styrene (vinyl benzene;phenylethylene);vinyl benzene, see styrene;benze
100425	Styrene;Ethenylbenzene	Poecilia reticulata	FISH	Mortality	74.8	mg/L	A	LC50	48 hours	2	48	0	Pickering,Q.H., and C. Henderson, . Acute Toxicity of Some Important Petrochemicals to Fish	EnviroTox.v1	styrene;benzene, ethenyl-;ethenylbenzene;styrene ? ? ? ? ? ? ? ? ? ? ? ? ? ? ? ? ? ?;styrene, monomer;100-42-5 master styrene (iuc4 dsn 555) rd lead sealed;phenylethylene, see styrene;styrene (vinyl benzene;phenylethylene);vinyl benzene, see styrene;benze
100425	Styrene;Ethenylbenzene	Poecilia reticulata	FISH	Mortality	74.8	mg/L	A	LC50	96 hours	4	96	0	Pickering,Q.H., and C. Henderson, . Acute Toxicity of Some Important Petrochemicals to Fish	EnviroTox.v1	styrene;benzene, ethenyl-;ethenylbenzene;styrene ? ? ? ? ? ? ? ? ? ? ? ? ? ? ? ? ? ?;styrene, monomer;100-42-5 master styrene (iuc4 dsn 555) rd lead sealed;phenylethylene, see styrene;styrene (vinyl benzene;phenylethylene);vinyl benzene, see styrene;benze
100425	Styrene;Ethenylbenzene	Pimephales promelas	FISH	Mortality	9.9	mg/L	A	LC50	96 hours	4	96	0	Brooke,L., . Report of the Flow-Through and Static Acute Test Comparisons with Fathead Minnows and Acute Tests with an Amphipod and a Cladoceran	EnviroTox.v1	styrene;benzene, ethenyl-;ethenylbenzene;styrene ? ? ? ? ? ? ? ? ? ? ? ? ? ? ? ? ? ?;styrene, monomer;100-42-5 master styrene (iuc4 dsn 555) rd lead sealed;phenylethylene, see styrene;styrene (vinyl benzene;phenylethylene);vinyl benzene, see styrene;benze
100425	Styrene;Ethenylbenzene	Daphnia magna	INVERT	Mortality	23	mg/L	A	LC50	48 hours	2	48	0	LeBlanc,G.A., . Acute Toxicity of Priority Pollutants to Water Flea (Daphnia magna)	EnviroTox.v1	styrene;benzene, ethenyl-;ethenylbenzene;styrene ? ? ? ? ? ? ? ? ? ? ? ? ? ? ? ? ? ?;styrene, monomer;100-42-5 master styrene (iuc4 dsn 555) rd lead sealed;phenylethylene, see styrene;styrene (vinyl benzene;phenylethylene);vinyl benzene, see styrene;benze
100425	Styrene;Ethenylbenzene	Daphnia magna	INVERT	Intoxication	255	mg/L	A	LC50	24 hours	1	24	0	Bringmann,G., and R. Kuhn, . Results of the Damaging Effect of Water Pollutants on Daphnia magna (Befunde der Schadwirkung Wassergefahrdender Stoffe Gegen Daphnia magna)	EnviroTox.v1	styrene;benzene, ethenyl-;ethenylbenzene;styrene ? ? ? ? ? ? ? ? ? ? ? ? ? ? ? ? ? ?;styrene, monomer;100-42-5 master styrene (iuc4 dsn 555) rd lead sealed;phenylethylene, see styrene;styrene (vinyl benzene;phenylethylene);vinyl benzene, see styrene;benze
100425	Styrene;Ethenylbenzene	Ceriodaphnia dubia	INVERT	reproduction	0.00009	mg/L	C	IC25	7 days	7	168	0	2002. Styrene dimers and trimers affect reproduction of daphnid (Ceriodaphnia dubia)	EnviroTox.v1	styrene;benzene, ethenyl-;ethenylbenzene;styrene ? ? ? ? ? ? ? ? ? ? ? ? ? ? ? ? ? ?;styrene, monomer;100-42-5 master styrene (iuc4 dsn 555) rd lead sealed;phenylethylene, see styrene;styrene (vinyl benzene;phenylethylene);vinyl benzene, see styrene;benze
10042769	Strontium nitrate;Strontium dinitrate	Caenorhabditis elegans	INVERT	Mortality: Effect expressed as % death or % survival. If the author defines criteria used to determine that the organism was dead, then identifies the effect as a lethal effect, MOR will be coded in the effect field.	465	mg/L	A	LC50	4 days	4	96	0	Williams, P.L., and D.B. Dusenbery, 1990. Aquatic Toxicity Testing Using the Nematode, Caenorhabditis elegans, Environ.Toxicol.Chem. 9(10):1285-1290	EnviroTox.v1	Strontium nitrate
10042849	Nitrilotriacetic acid sodium salt;Sodium [bis(carboxymethyl)amino]acetate	Pimephales promelas	FISH	Mortality	225	mg/L	A	LC50	96 hours	4	96	0	Arthur,J.W., A.E. Lemke, V.R. Mattson, and B.J. Halligan, . Toxicity of Sodium Nitrilotriacetate (NTA) to the Fathead Minnow and an Amphipod in Soft Water	EnviroTox.v1	glycine, n,n-bis(carboxymethyl)-, sodium salt;acetic acid, nitrilotri-, sodium salt;n,n-bis(carboxymethyl)glycine sodium salt (1:?)
10042849	Nitrilotriacetic acid sodium salt;Sodium [bis(carboxymethyl)amino]acetate	Pimephales promelas	FISH	Mortality	245	mg/L	A	LC50	24 hours	1	24	0	Arthur,J.W., A.E. Lemke, V.R. Mattson, and B.J. Halligan, . Toxicity of Sodium Nitrilotriacetate (NTA) to the Fathead Minnow and an Amphipod in Soft Water	EnviroTox.v1	glycine, n,n-bis(carboxymethyl)-, sodium salt;acetic acid, nitrilotri-, sodium salt;n,n-bis(carboxymethyl)glycine sodium salt (1:?)
10042849	Nitrilotriacetic acid sodium salt;Sodium [bis(carboxymethyl)amino]acetate	Pimephales promelas	FISH	Mortality	245	mg/L	A	LC50	48 hours	2	48	0	Arthur,J.W., A.E. Lemke, V.R. Mattson, and B.J. Halligan, . Toxicity of Sodium Nitrilotriacetate (NTA) to the Fathead Minnow and an Amphipod in Soft Water	EnviroTox.v1	glycine, n,n-bis(carboxymethyl)-, sodium salt;acetic acid, nitrilotri-, sodium salt;n,n-bis(carboxymethyl)glycine sodium salt (1:?)
10042849	Nitrilotriacetic acid sodium salt;Sodium [bis(carboxymethyl)amino]acetate	Pimephales promelas	FISH	Mortality	245	mg/L	A	LC50	72 hours	3	72	0	Arthur,J.W., A.E. Lemke, V.R. Mattson, and B.J. Halligan, . Toxicity of Sodium Nitrilotriacetate (NTA) to the Fathead Minnow and an Amphipod in Soft Water	EnviroTox.v1	glycine, n,n-bis(carboxymethyl)-, sodium salt;acetic acid, nitrilotri-, sodium salt;n,n-bis(carboxymethyl)glycine sodium salt (1:?)
10042849	Nitrilotriacetic acid sodium salt;Sodium [bis(carboxymethyl)amino]acetate	Pimephales promelas	FISH	Mortality	320	mg/L	A	LC50	45 hours	1.9	45.6	0	Arthur,J.W., A.E. Lemke, V.R. Mattson, and B.J. Halligan, . Toxicity of Sodium Nitrilotriacetate (NTA) to the Fathead Minnow and an Amphipod in Soft Water	EnviroTox.v1	glycine, n,n-bis(carboxymethyl)-, sodium salt;acetic acid, nitrilotri-, sodium salt;n,n-bis(carboxymethyl)glycine sodium salt (1:?)
10042849	Nitrilotriacetic acid sodium salt;Sodium [bis(carboxymethyl)amino]acetate	Pimephales promelas	FISH	Mortality	320	mg/L	A	LC50	54 hours	2.2	52.8	0	Arthur,J.W., A.E. Lemke, V.R. Mattson, and B.J. Halligan, . Toxicity of Sodium Nitrilotriacetate (NTA) to the Fathead Minnow and an Amphipod in Soft Water	EnviroTox.v1	glycine, n,n-bis(carboxymethyl)-, sodium salt;acetic acid, nitrilotri-, sodium salt;n,n-bis(carboxymethyl)glycine sodium salt (1:?)
10042849	Nitrilotriacetic acid sodium salt;Sodium [bis(carboxymethyl)amino]acetate	Pimephales promelas	FISH	Mortality	320	mg/L	A	LC50	70 hours	2.9	69.6	0	Arthur,J.W., A.E. Lemke, V.R. Mattson, and B.J. Halligan, . Toxicity of Sodium Nitrilotriacetate (NTA) to the Fathead Minnow and an Amphipod in Soft Water	EnviroTox.v1	glycine, n,n-bis(carboxymethyl)-, sodium salt;acetic acid, nitrilotri-, sodium salt;n,n-bis(carboxymethyl)glycine sodium salt (1:?)
10042849	Nitrilotriacetic acid sodium salt;Sodium [bis(carboxymethyl)amino]acetate	Pimephales promelas	FISH	Mortality	330	mg/L	A	LC50	30 hours	1.2	28.8	0	Arthur,J.W., A.E. Lemke, V.R. Mattson, and B.J. Halligan, . Toxicity of Sodium Nitrilotriacetate (NTA) to the Fathead Minnow and an Amphipod in Soft Water	EnviroTox.v1	glycine, n,n-bis(carboxymethyl)-, sodium salt;acetic acid, nitrilotri-, sodium salt;n,n-bis(carboxymethyl)glycine sodium salt (1:?)
10042849	Nitrilotriacetic acid sodium salt;Sodium [bis(carboxymethyl)amino]acetate	Pimephales promelas	FISH	Mortality	470	mg/L	A	LC50	96 hours	4	96	0	Arthur,J.W., A.E. Lemke, V.R. Mattson, and B.J. Halligan, . Toxicity of Sodium Nitrilotriacetate (NTA) to the Fathead Minnow and an Amphipod in Soft Water	EnviroTox.v1	glycine, n,n-bis(carboxymethyl)-, sodium salt;acetic acid, nitrilotri-, sodium salt;n,n-bis(carboxymethyl)glycine sodium salt (1:?)
10042849	Nitrilotriacetic acid sodium salt;Sodium [bis(carboxymethyl)amino]acetate	Pimephales promelas	FISH	Mortality	530	mg/L	A	LC50	24 hours	1	24	0	Arthur,J.W., A.E. Lemke, V.R. Mattson, and B.J. Halligan, . Toxicity of Sodium Nitrilotriacetate (NTA) to the Fathead Minnow and an Amphipod in Soft Water	EnviroTox.v1	glycine, n,n-bis(carboxymethyl)-, sodium salt;acetic acid, nitrilotri-, sodium salt;n,n-bis(carboxymethyl)glycine sodium salt (1:?)
10042849	Nitrilotriacetic acid sodium salt;Sodium [bis(carboxymethyl)amino]acetate	Pimephales promelas	FISH	Mortality	530	mg/L	A	LC50	48 hours	2	48	0	Arthur,J.W., A.E. Lemke, V.R. Mattson, and B.J. Halligan, . Toxicity of Sodium Nitrilotriacetate (NTA) to the Fathead Minnow and an Amphipod in Soft Water	EnviroTox.v1	glycine, n,n-bis(carboxymethyl)-, sodium salt;acetic acid, nitrilotri-, sodium salt;n,n-bis(carboxymethyl)glycine sodium salt (1:?)
10042849	Nitrilotriacetic acid sodium salt;Sodium [bis(carboxymethyl)amino]acetate	Pimephales promelas	FISH	Mortality	530	mg/L	A	LC50	72 hours	3	72	0	Arthur,J.W., A.E. Lemke, V.R. Mattson, and B.J. Halligan, . Toxicity of Sodium Nitrilotriacetate (NTA) to the Fathead Minnow and an Amphipod in Soft Water	EnviroTox.v1	glycine, n,n-bis(carboxymethyl)-, sodium salt;acetic acid, nitrilotri-, sodium salt;n,n-bis(carboxymethyl)glycine sodium salt (1:?)
10042849	Nitrilotriacetic acid sodium salt;Sodium [bis(carboxymethyl)amino]acetate	Oncorhynchus mykiss	FISH	Mortality	98	mg/L	A	LC50	96 hours	4	96	0	Macek,K.J., and R.N. Sturm, . Survival and Gill Condition of Bluegill (Lepomis macrochirus) and Fathead Minnows (Pimephales promelas) Exposed to Sodium Nitrilotriacetate	EnviroTox.v1	glycine, n,n-bis(carboxymethyl)-, sodium salt;acetic acid, nitrilotri-, sodium salt;n,n-bis(carboxymethyl)glycine sodium salt (1:?)
10042849	Nitrilotriacetic acid sodium salt;Sodium [bis(carboxymethyl)amino]acetate	Pimephales promelas	FISH	Mortality: Effect expressed as % death or % survival. If the author defines criteria used to determine that the organism was dead, then identifies the effect as a lethal effect, MOR will be coded in the effect field.	114	mg/L	A	LC50	4 days	4	96	0	Arthur, J.W., A.E. Lemke, V.R. Mattson, and B.J. Halligan, 1974. Toxicity of Sodium Nitrilotriacetate (NTA) to the Fathead Minnow and an Amphipod in Soft Water, Water Res. 8(2):187-193	EnviroTox.v1	Sodium nitrilotriacetate
10042849	Nitrilotriacetic acid sodium salt;Sodium [bis(carboxymethyl)amino]acetate	Lepomis macrochirus	FISH	Mortality	0.9	mg/L	A	LC50	48 hours	2	48	0	Macek,K.J., and R.N. Sturm, . Survival and Gill Condition of Bluegill (Lepomis macrochirus) and Fathead Minnows (Pimephales promelas) Exposed to Sodium Nitrilotriacetate	EnviroTox.v1	glycine, n,n-bis(carboxymethyl)-, sodium salt;acetic acid, nitrilotri-, sodium salt;n,n-bis(carboxymethyl)glycine sodium salt (1:?)
10042849	Nitrilotriacetic acid sodium salt;Sodium [bis(carboxymethyl)amino]acetate	Pimephales promelas	FISH	Mortality	114	mg/L	A	LC50	96 hours	4	96	0	Arthur,J.W., A.E. Lemke, V.R. Mattson, and B.J. Halligan, . Toxicity of Sodium Nitrilotriacetate (NTA) to the Fathead Minnow and an Amphipod in Soft Water	EnviroTox.v1	glycine, n,n-bis(carboxymethyl)-, sodium salt;acetic acid, nitrilotri-, sodium salt;n,n-bis(carboxymethyl)glycine sodium salt (1:?)
10042849	Nitrilotriacetic acid sodium salt;Sodium [bis(carboxymethyl)amino]acetate	Pimephales promelas	FISH	Mortality	127	mg/L	A	LC50	96 hours	4	96	0	Macek,K.J., and R.N. Sturm, . Survival and Gill Condition of Bluegill (Lepomis macrochirus) and Fathead Minnows (Pimephales promelas) Exposed to Sodium Nitrilotriacetate	EnviroTox.v1	glycine, n,n-bis(carboxymethyl)-, sodium salt;acetic acid, nitrilotri-, sodium salt;n,n-bis(carboxymethyl)glycine sodium salt (1:?)
10042849	Nitrilotriacetic acid sodium salt;Sodium [bis(carboxymethyl)amino]acetate	Pimephales promelas	FISH	Mortality	180	mg/L	A	LC50	30 hours	1.2	28.8	0	Arthur,J.W., A.E. Lemke, V.R. Mattson, and B.J. Halligan, . Toxicity of Sodium Nitrilotriacetate (NTA) to the Fathead Minnow and an Amphipod in Soft Water	EnviroTox.v1	glycine, n,n-bis(carboxymethyl)-, sodium salt;acetic acid, nitrilotri-, sodium salt;n,n-bis(carboxymethyl)glycine sodium salt (1:?)
10042849	Nitrilotriacetic acid sodium salt;Sodium [bis(carboxymethyl)amino]acetate	Pimephales promelas	FISH	Mortality	180	mg/L	A	LC50	45 hours	1.9	45.6	0	Arthur,J.W., A.E. Lemke, V.R. Mattson, and B.J. Halligan, . Toxicity of Sodium Nitrilotriacetate (NTA) to the Fathead Minnow and an Amphipod in Soft Water	EnviroTox.v1	glycine, n,n-bis(carboxymethyl)-, sodium salt;acetic acid, nitrilotri-, sodium salt;n,n-bis(carboxymethyl)glycine sodium salt (1:?)
10042849	Nitrilotriacetic acid sodium salt;Sodium [bis(carboxymethyl)amino]acetate	Pimephales promelas	FISH	Mortality	180	mg/L	A	LC50	54 hours	2.2	52.8	0	Arthur,J.W., A.E. Lemke, V.R. Mattson, and B.J. Halligan, . Toxicity of Sodium Nitrilotriacetate (NTA) to the Fathead Minnow and an Amphipod in Soft Water	EnviroTox.v1	glycine, n,n-bis(carboxymethyl)-, sodium salt;acetic acid, nitrilotri-, sodium salt;n,n-bis(carboxymethyl)glycine sodium salt (1:?)
10042849	Nitrilotriacetic acid sodium salt;Sodium [bis(carboxymethyl)amino]acetate	Pimephales promelas	FISH	Mortality	180	mg/L	A	LC50	70 hours	2.9	69.6	0	Arthur,J.W., A.E. Lemke, V.R. Mattson, and B.J. Halligan, . Toxicity of Sodium Nitrilotriacetate (NTA) to the Fathead Minnow and an Amphipod in Soft Water	EnviroTox.v1	glycine, n,n-bis(carboxymethyl)-, sodium salt;acetic acid, nitrilotri-, sodium salt;n,n-bis(carboxymethyl)glycine sodium salt (1:?)
10042849	Nitrilotriacetic acid sodium salt;Sodium [bis(carboxymethyl)amino]acetate	Gammarus pseudolimnaeus	INVERT	Mortality: Effect expressed as % death or % survival. If the author defines criteria used to determine that the organism was dead, then identifies the effect as a lethal effect, MOR will be coded in the effect field.	98	mg/L	A	LC50	4 days	4	96	0	Arthur, J.W., A.E. Lemke, V.R. Mattson, and B.J. Halligan, 1974. Toxicity of Sodium Nitrilotriacetate (NTA) to the Fathead Minnow and an Amphipod in Soft Water, Water Res. 8(2):187-193	EnviroTox.v1	Sodium nitrilotriacetate
10042883	Terbium chloride (TbCl3);Terbium(3+) trichloride	Chlorella vulgaris	ALGAE	Population Growth: Rate of growth. Equivalent to intrinsic rate of increase and maximum possible rate of growth for species. Calculated by relating biomass or abundance to time. Life table data and germination rates are included.	1.1	mg/L	C	NOEC	5 days	5	120	0	De Jong, L.E.D., 1965. Tolerance of Chlorella vulgaris for Metallic and Non-Metallic Ions, Antonie Leeuwenhoek 31:301-313	EnviroTox.v1	Terbium chloride
10042918	Sodium pyrophosphate	Oncorhynchus mykiss	FISH	Mortality	840	mg/L	A	LC50	96 hours	4	96	0	Sprague,J.B., and W.J. Logan, . Separate and Joint Toxicity to Rainbow Trout of Substances Used in Drilling Fluids for Oil Exploration	EnviroTox.v1	diphosphoric acid - sodium (1:1);diphosphoric acid, sodium salt
Metalgrp.Al	Aluminum sulfate;Aluminium sulfate (2/3)	Pimephales promelas	FISH	Growth	4.7	mg/L	C	NOEC	28 days	28	672	0	Kimball,G., . The Effects of Lesser Known Metals and One Organic to Fathead Minnows (Pimephales promelas) and Daphnia magna	EnviroTox.v1	aluminium sulphate;sulfuric acid, aluminum salt (3:2);sulfuric acid, aluminium salt (3:2);aluminium sulfate;aluminum sulfate (2:3);aluminum trisulfate;aluminum(iii) sulfate;dialminum trisulfate;aluminiumsulfat;sulfato de aluminio;sulfate d'aluminium;polya
Metalgrp.Al	Aluminum sulfate;Aluminium sulfate (2/3)	Gambusia affinis	FISH	Mortality	440	mg/L	A	LC50	24 hours	1	24	0	Wallen,I.E., W.C. Greer, and R. Lasater, . Toxicity to Gambusia affinis of Certain Pure Chemicals in Turbid Waters	EnviroTox.v1	aluminium sulphate;sulfuric acid, aluminum salt (3:2);sulfuric acid, aluminium salt (3:2);aluminium sulfate;aluminum sulfate (2:3);aluminum trisulfate;aluminum(iii) sulfate;dialminum trisulfate;aluminiumsulfat;sulfato de aluminio;sulfate d'aluminium;polya
Metalgrp.Al	Aluminum sulfate;Aluminium sulfate (2/3)	Pimephales promelas	FISH	Mortality	7.1	mg/L	C	NOEC	28 days	28	672	0	Kimball,G., . The Effects of Lesser Known Metals and One Organic to Fathead Minnows (Pimephales promelas) and Daphnia magna	EnviroTox.v1	aluminium sulphate;sulfuric acid, aluminum salt (3:2);sulfuric acid, aluminium salt (3:2);aluminium sulfate;aluminum sulfate (2:3);aluminum trisulfate;aluminum(iii) sulfate;dialminum trisulfate;aluminiumsulfat;sulfato de aluminio;sulfate d'aluminium;polya
Metalgrp.Al	Aluminum sulfate;Aluminium sulfate (2/3)	Oreochromis mossambicus	FISH	Mortality	8	mg/L	A	LC50	96 hours	4	96	0	Rajesh,M., . Toxic Effect of Aluminium in Oreochromis mossambicus (Peters)	EnviroTox.v1	aluminium sulphate;sulfuric acid, aluminum salt (3:2);sulfuric acid, aluminium salt (3:2);aluminium sulfate;aluminum sulfate (2:3);aluminum trisulfate;aluminum(iii) sulfate;dialminum trisulfate;aluminiumsulfat;sulfato de aluminio;sulfate d'aluminium;polya
Metalgrp.Al	Aluminum sulfate;Aluminium sulfate (2/3)	Daphnia magna	INVERT	Reproduction	0.7	mg/L	C	NOEC	7 days	7	168	0	Kimball,G., . The Effects of Lesser Known Metals and One Organic to Fathead Minnows (Pimephales promelas) and Daphnia magna	EnviroTox.v1	aluminium sulphate;sulfuric acid, aluminum salt (3:2);sulfuric acid, aluminium salt (3:2);aluminium sulfate;aluminum sulfate (2:3);aluminum trisulfate;aluminum(iii) sulfate;dialminum trisulfate;aluminiumsulfat;sulfato de aluminio;sulfate d'aluminium;polya
Metalgrp.Al	Aluminum sulfate;Aluminium sulfate (2/3)	Salvelinus fontinalis	FISH	Growth	0.015	mg/L	C	NOEC	60 days	60	1440	0	Cleveland,L., E.E. Little, R.H. Wiedmeyer, and D.R. Buckler, . Chronic No-Observed-Effect Concentrations of Aluminum for Brook Trout Exposed in Low-Calcium, Dilute Acidic Water (Manuscript)	EnviroTox.v1	aluminium sulphate;sulfuric acid, aluminum salt (3:2);sulfuric acid, aluminium salt (3:2);aluminium sulfate;aluminum sulfate (2:3);aluminum trisulfate;aluminum(iii) sulfate;dialminum trisulfate;aluminiumsulfat;sulfato de aluminio;sulfate d'aluminium;polya
Metalgrp.Al	Aluminum sulfate;Aluminium sulfate (2/3)	Daphnia magna	INVERT	Intoxication	16	mg/L	A	IC50	24 hours	1	24	0	Belabed,W., N. Kestali, S. Semsari, and A. Gaid, . Toxicity Study of Some Heavy Metals with Daphnia Test (Evaluation de la Toxicite de Quelques Metaux Lourds a l'aide du test Daphnie)	EnviroTox.v1	aluminium sulphate;sulfuric acid, aluminum salt (3:2);sulfuric acid, aluminium salt (3:2);aluminium sulfate;aluminum sulfate (2:3);aluminum trisulfate;aluminum(iii) sulfate;dialminum trisulfate;aluminiumsulfat;sulfato de aluminio;sulfate d'aluminium;polya
Metalgrp.Al	Aluminum sulfate;Aluminium sulfate (2/3)	Ceriodaphnia dubia	INVERT	Mortality	23.6	mg/L	A	LC50	48 hours	2	48	0	Fort,D.J., and E.L. Stover, . Impact of Toxicities and Potential Interactions of Flocculants and Coagulant Aids on Whole Effluent Toxicity Testing	EnviroTox.v1	aluminium sulphate;sulfuric acid, aluminum salt (3:2);sulfuric acid, aluminium salt (3:2);aluminium sulfate;aluminum sulfate (2:3);aluminum trisulfate;aluminum(iii) sulfate;dialminum trisulfate;aluminiumsulfat;sulfato de aluminio;sulfate d'aluminium;polya
Metalgrp.Al	Aluminum sulfate;Aluminium sulfate (2/3)	Daphnia magna	INVERT	Intoxication	3.2	mg/L	A	IC50	48 hours	2	48	0	Belabed,W., N. Kestali, S. Semsari, and A. Gaid, . Toxicity Study of Some Heavy Metals with Daphnia Test (Evaluation de la Toxicite de Quelques Metaux Lourds a l'aide du test Daphnie)	EnviroTox.v1	aluminium sulphate;sulfuric acid, aluminum salt (3:2);sulfuric acid, aluminium salt (3:2);aluminium sulfate;aluminum sulfate (2:3);aluminum trisulfate;aluminum(iii) sulfate;dialminum trisulfate;aluminiumsulfat;sulfato de aluminio;sulfate d'aluminium;polya
Metalgrp.Al	Aluminum sulfate;Aluminium sulfate (2/3)	Daphnia magna	INVERT	Intoxication	3.4	mg/L	A	IC50	48 hours	2	48	0	Belabed,W., N. Kestali, S. Semsari, and A. Gaid, . Toxicity Study of Some Heavy Metals with Daphnia Test (Evaluation de la Toxicite de Quelques Metaux Lourds a l'aide du test Daphnie)	EnviroTox.v1	aluminium sulphate;sulfuric acid, aluminum salt (3:2);sulfuric acid, aluminium salt (3:2);aluminium sulfate;aluminum sulfate (2:3);aluminum trisulfate;aluminum(iii) sulfate;dialminum trisulfate;aluminiumsulfat;sulfato de aluminio;sulfate d'aluminium;polya
Metalgrp.Al	Aluminum sulfate;Aluminium sulfate (2/3)	Ceriodaphnia dubia	INVERT	Mortality	36	mg/L	A	LC50	48 hours	2	48	0	Fort,D.J., and E.L. Stover, . Impact of Toxicities and Potential Interactions of Flocculants and Coagulant Aids on Whole Effluent Toxicity Testing	EnviroTox.v1	aluminium sulphate;sulfuric acid, aluminum salt (3:2);sulfuric acid, aluminium salt (3:2);aluminium sulfate;aluminum sulfate (2:3);aluminum trisulfate;aluminum(iii) sulfate;dialminum trisulfate;aluminiumsulfat;sulfato de aluminio;sulfate d'aluminium;polya
Metalgrp.Al	Aluminum sulfate;Aluminium sulfate (2/3)	Daphnia magna	INVERT	Mortality	38.2	mg/L	A	LC50	48 hours	2	48	0	Kimball,G., . The Effects of Lesser Known Metals and One Organic to Fathead Minnows (Pimephales promelas) and Daphnia magna	EnviroTox.v1	aluminium sulphate;sulfuric acid, aluminum salt (3:2);sulfuric acid, aluminium salt (3:2);aluminium sulfate;aluminum sulfate (2:3);aluminum trisulfate;aluminum(iii) sulfate;dialminum trisulfate;aluminiumsulfat;sulfato de aluminio;sulfate d'aluminium;polya
Metalgrp.Al	Aluminum sulfate;Aluminium sulfate (2/3)	Daphnia magna	INVERT	Intoxication	4.6	mg/L	A	IC50	48 hours	2	48	0	Belabed,W., N. Kestali, S. Semsari, and A. Gaid, . Toxicity Study of Some Heavy Metals with Daphnia Test (Evaluation de la Toxicite de Quelques Metaux Lourds a l'aide du test Daphnie)	EnviroTox.v1	aluminium sulphate;sulfuric acid, aluminum salt (3:2);sulfuric acid, aluminium salt (3:2);aluminium sulfate;aluminum sulfate (2:3);aluminum trisulfate;aluminum(iii) sulfate;dialminum trisulfate;aluminiumsulfat;sulfato de aluminio;sulfate d'aluminium;polya
Metalgrp.Al	Aluminum sulfate;Aluminium sulfate (2/3)	Daphnia magna	INVERT	Intoxication	7	mg/L	A	IC50	24 hours	1	24	0	Belabed,W., N. Kestali, S. Semsari, and A. Gaid, . Toxicity Study of Some Heavy Metals with Daphnia Test (Evaluation de la Toxicite de Quelques Metaux Lourds a l'aide du test Daphnie)	EnviroTox.v1	aluminium sulphate;sulfuric acid, aluminum salt (3:2);sulfuric acid, aluminium salt (3:2);aluminium sulfate;aluminum sulfate (2:3);aluminum trisulfate;aluminum(iii) sulfate;dialminum trisulfate;aluminiumsulfat;sulfato de aluminio;sulfate d'aluminium;polya
Metalgrp.Al	Aluminum sulfate;Aluminium sulfate (2/3)	Pimephales promelas	FISH	Mortality	25.5	mg/L	A	LC50	192 hours	8	192	0	Kimball,G., . The Effects of Lesser Known Metals and One Organic to Fathead Minnows (Pimephales promelas) and Daphnia magna	EnviroTox.v1	aluminium sulphate;sulfuric acid, aluminum salt (3:2);sulfuric acid, aluminium salt (3:2);aluminium sulfate;aluminum sulfate (2:3);aluminum trisulfate;aluminum(iii) sulfate;dialminum trisulfate;aluminiumsulfat;sulfato de aluminio;sulfate d'aluminium;polya
Metalgrp.Al	Aluminum sulfate;Aluminium sulfate (2/3)	Salmo salar	FISH	Mortality	3.28	mg/L	A	LC50	120 hours	5	120	0	Roy,R., and P.G.C. Campbell, . Survival Time Modeling of Exposure of Juvenile Atlantic Salmon (Salmo salar) to Mixture of Aluminum and Zinc in Soft Water at Low pH	EnviroTox.v1	aluminium sulphate;sulfuric acid, aluminum salt (3:2);sulfuric acid, aluminium salt (3:2);aluminium sulfate;aluminum sulfate (2:3);aluminum trisulfate;aluminum(iii) sulfate;dialminum trisulfate;aluminiumsulfat;sulfato de aluminio;sulfate d'aluminium;polya
Metalgrp.Al	Aluminum sulfate;Aluminium sulfate (2/3)	Salmo salar	FISH	Mortality	3.59	mg/L	A	LC50	140 hours	5.8	139.2	0	Roy,R., and P.G.C. Campbell, . Survival Time Modeling of Exposure of Juvenile Atlantic Salmon (Salmo salar) to Mixture of Aluminum and Zinc in Soft Water at Low pH	EnviroTox.v1	aluminium sulphate;sulfuric acid, aluminum salt (3:2);sulfuric acid, aluminium salt (3:2);aluminium sulfate;aluminum sulfate (2:3);aluminum trisulfate;aluminum(iii) sulfate;dialminum trisulfate;aluminiumsulfat;sulfato de aluminio;sulfate d'aluminium;polya
Metalgrp.Al	Aluminum sulfate;Aluminium sulfate (2/3)	Pimephales promelas	FISH	Mortality	33.9	mg/L	A	LC50	96 hours	4	96	0	Kimball,G., . The Effects of Lesser Known Metals and One Organic to Fathead Minnows (Pimephales promelas) and Daphnia magna	EnviroTox.v1	aluminium sulphate;sulfuric acid, aluminum salt (3:2);sulfuric acid, aluminium salt (3:2);aluminium sulfate;aluminum sulfate (2:3);aluminum trisulfate;aluminum(iii) sulfate;dialminum trisulfate;aluminiumsulfat;sulfato de aluminio;sulfate d'aluminium;polya
Metalgrp.Al	Aluminum sulfate;Aluminium sulfate (2/3)	Pimephales promelas	FISH	Mortality	36.1	mg/L	A	LC50	96 hours	4	96	0	Kimball,G., . The Effects of Lesser Known Metals and One Organic to Fathead Minnows (Pimephales promelas) and Daphnia magna	EnviroTox.v1	aluminium sulphate;sulfuric acid, aluminum salt (3:2);sulfuric acid, aluminium salt (3:2);aluminium sulfate;aluminum sulfate (2:3);aluminum trisulfate;aluminum(iii) sulfate;dialminum trisulfate;aluminiumsulfat;sulfato de aluminio;sulfate d'aluminium;polya
Metalgrp.Al	Aluminum sulfate;Aluminium sulfate (2/3)	Pimephales promelas	FISH	Mortality	4.4	mg/L	A	LC50	96 hours	4	96	0	Mayer,F.L.,Jr., and M.R. Ellersieck, . Manual of Acute Toxicity: Interpretation and Data Base for 410 Chemicals and 66 Species of Freshwater Animals	EnviroTox.v1	aluminium sulphate;sulfuric acid, aluminum salt (3:2);sulfuric acid, aluminium salt (3:2);aluminium sulfate;aluminum sulfate (2:3);aluminum trisulfate;aluminum(iii) sulfate;dialminum trisulfate;aluminiumsulfat;sulfato de aluminio;sulfate d'aluminium;polya
Metalgrp.Al	Aluminum sulfate;Aluminium sulfate (2/3)	Daphnia magna	INVERT	Reproduction	1.89	mg/L	C	NOEC	28 days	28	672	0	Kimball,G., . The Effects of Lesser Known Metals and One Organic to Fathead Minnows (Pimephales promelas) and Daphnia magna	EnviroTox.v1	aluminium sulphate;sulfuric acid, aluminum salt (3:2);sulfuric acid, aluminium salt (3:2);aluminium sulfate;aluminum sulfate (2:3);aluminum trisulfate;aluminum(iii) sulfate;dialminum trisulfate;aluminiumsulfat;sulfato de aluminio;sulfate d'aluminium;polya
Metalgrp.Al	Aluminum sulfate;Aluminium sulfate (2/3)	Daphnia magna	INVERT	Intoxication	10.6	mg/L	A	IC50	24 hours	1	24	0	Belabed,W., N. Kestali, S. Semsari, and A. Gaid, . Toxicity Study of Some Heavy Metals with Daphnia Test (Evaluation de la Toxicite de Quelques Metaux Lourds a l'aide du test Daphnie)	EnviroTox.v1	aluminium sulphate;sulfuric acid, aluminum salt (3:2);sulfuric acid, aluminium salt (3:2);aluminium sulfate;aluminum sulfate (2:3);aluminum trisulfate;aluminum(iii) sulfate;dialminum trisulfate;aluminiumsulfat;sulfato de aluminio;sulfate d'aluminium;polya
Metalgrp.Al	Aluminum sulfate;Aluminium sulfate (2/3)	Daphnia magna	INVERT	Intoxication	13	mg/L	A	IC50	24 hours	1	24	0	Belabed,W., N. Kestali, S. Semsari, and A. Gaid, . Toxicity Study of Some Heavy Metals with Daphnia Test (Evaluation de la Toxicite de Quelques Metaux Lourds a l'aide du test Daphnie)	EnviroTox.v1	aluminium sulphate;sulfuric acid, aluminum salt (3:2);sulfuric acid, aluminium salt (3:2);aluminium sulfate;aluminum sulfate (2:3);aluminum trisulfate;aluminum(iii) sulfate;dialminum trisulfate;aluminiumsulfat;sulfato de aluminio;sulfate d'aluminium;polya
Metalgrp.Al	Aluminum sulfate;Aluminium sulfate (2/3)	Chlorella sp	ALGAE	Population	0.167	mg/L	A	IC50	72 hours	3	72	0	Environ. Toxicol. Chem.31(2): 427-436	EnviroTox.v1	aluminium sulphate;sulfuric acid, aluminum salt (3
Metalgrp.Al	Aluminum sulfate;Aluminium sulfate (2/3)	Chlorella sp	ALGAE	Population	0.265	mg/L	A	IC50	72 hours	3	72	0	Environ. Toxicol. Chem.31(2): 427-436	EnviroTox.v1	aluminium sulphate;sulfuric acid, aluminum salt (3
Metalgrp.Al	Aluminum sulfate;Aluminium sulfate (2/3)	Chlorella sp	ALGAE	Population	0.282	mg/L	A	IC50	72 hours	3	72	0	Environ. Toxicol. Chem.31(2): 427-436	EnviroTox.v1	aluminium sulphate;sulfuric acid, aluminum salt (3
Metalgrp.Al	Aluminum sulfate;Aluminium sulfate (2/3)	Chlorella sp	ALGAE	Population	0.301	mg/L	A	IC50	72 hours	3	72	0	Environ. Toxicol. Chem.31(2): 427-436	EnviroTox.v1	aluminium sulphate;sulfuric acid, aluminum salt (3
Metalgrp.Al	Aluminum sulfate;Aluminium sulfate (2/3)	Chlorella sp	ALGAE	Population	0.32	mg/L	A	IC50	72 hours	3	72	0	Environ. Toxicol. Chem.31(2): 427-436	EnviroTox.v1	aluminium sulphate;sulfuric acid, aluminum salt (3
Metalgrp.Al	Aluminum sulfate;Aluminium sulfate (2/3)	Chlorella sp	ALGAE	Population	0.363	mg/L	A	IC50	72 hours	3	72	0	Environ. Toxicol. Chem.31(2): 427-436	EnviroTox.v1	aluminium sulphate;sulfuric acid, aluminum salt (3
Metalgrp.Al	Aluminum sulfate;Aluminium sulfate (2/3)	Chlorella sp	ALGAE	Population	0.482	mg/L	A	IC50	72 hours	3	72	0	Environ. Toxicol. Chem.31(2): 427-436	EnviroTox.v1	aluminium sulphate;sulfuric acid, aluminum salt (3
Metalgrp.Al	Aluminum sulfate;Aluminium sulfate (2/3)	Chlorella sp	ALGAE	Population	0.588	mg/L	A	IC50	72 hours	3	72	0	Environ. Toxicol. Chem.31(2): 427-436	EnviroTox.v1	aluminium sulphate;sulfuric acid, aluminum salt (3
Metalgrp.Al	Aluminum sulfate;Aluminium sulfate (2/3)	Chlorella pyrenoidosa	ALGAE	Population	1.5	mg/L	C	NOEC	11 days	11	264	0	J. Phycol.8:268-271	EnviroTox.v1	aluminium sulphate;sulfuric acid, aluminum salt (3
Metalgrp.Al	Aluminum sulfate;Aluminium sulfate (2/3)	Euglena mutabilis	ALGAE	Population	19100	mg/L	A	EC50	5 days	5	120	0	Hydrobiologia433(1-3): 39-56	EnviroTox.v1	aluminium sulphate;sulfuric acid, aluminum salt (3
Metalgrp.Al	Aluminum sulfate;Aluminium sulfate (2/3)	Chlorella pyrenoidosa	ALGAE	Population	12	mg/L	C	NOEC	26 days	26	624	0	J. Phycol.8:268-271	EnviroTox.v1	aluminium sulphate;sulfuric acid, aluminum salt (3
Metalgrp.Al	Aluminum sulfate;Aluminium sulfate (2/3)	Chlorella pyrenoidosa	ALGAE	Population	48	mg/L	C	NOEC	15 days	15	360	0	J. Phycol.8:268-271	EnviroTox.v1	aluminium sulphate;sulfuric acid, aluminum salt (3
Metalgrp.Al	Aluminum sulfate;Aluminium sulfate (2/3)	Chlorella pyrenoidosa	ALGAE	Population	6	mg/L	C	NOEC	26 days	26	624	0	J. Phycol.8:268-271	EnviroTox.v1	aluminium sulphate;sulfuric acid, aluminum salt (3
Metalgrp.Al	Aluminum sulfate;Aluminium sulfate (2/3)	Salvelinus fontinalis	FISH	Mortality	0.008	mg/L	C	NOEC	30 days	30	720	0	Cleveland,L., E.E. Little, R.H. Wiedmeyer, and D.R. Buckler, . Chronic No-Observed-Effect Concentrations of Aluminum for Brook Trout Exposed in Low-Calcium, Dilute Acidic Water (Manuscript)	EnviroTox.v1	aluminium sulphate;sulfuric acid, aluminum salt (3:2);sulfuric acid, aluminium salt (3:2);aluminium sulfate;aluminum sulfate (2:3);aluminum trisulfate;aluminum(iii) sulfate;dialminum trisulfate;aluminiumsulfat;sulfato de aluminio;sulfate d'aluminium;polya
Metalgrp.Al	Aluminum sulfate;Aluminium sulfate (2/3)	Salvelinus fontinalis	FISH	Growth	0.013	mg/L	C	NOEC	30 days	30	720	0	Cleveland,L., E.E. Little, R.H. Wiedmeyer, and D.R. Buckler, . Chronic No-Observed-Effect Concentrations of Aluminum for Brook Trout Exposed in Low-Calcium, Dilute Acidic Water (Manuscript)	EnviroTox.v1	aluminium sulphate;sulfuric acid, aluminum salt (3:2);sulfuric acid, aluminium salt (3:2);aluminium sulfate;aluminum sulfate (2:3);aluminum trisulfate;aluminum(iii) sulfate;dialminum trisulfate;aluminiumsulfat;sulfato de aluminio;sulfate d'aluminium;polya
Metalgrp.Al	Aluminum sulfate;Aluminium sulfate (2/3)	Salvelinus fontinalis	FISH	Growth	0.024	mg/L	C	NOEC	30 days	30	720	0	Cleveland,L., E.E. Little, R.H. Wiedmeyer, and D.R. Buckler, . Chronic No-Observed-Effect Concentrations of Aluminum for Brook Trout Exposed in Low-Calcium, Dilute Acidic Water (Manuscript)	EnviroTox.v1	aluminium sulphate;sulfuric acid, aluminum salt (3:2);sulfuric acid, aluminium salt (3:2);aluminium sulfate;aluminum sulfate (2:3);aluminum trisulfate;aluminum(iii) sulfate;dialminum trisulfate;aluminiumsulfat;sulfato de aluminio;sulfate d'aluminium;polya
Metalgrp.Al	Aluminum sulfate;Aluminium sulfate (2/3)	Salvelinus fontinalis	FISH	Growth	0.024	mg/L	C	NOEC	45 days	45	1080	0	Cleveland,L., E.E. Little, R.H. Wiedmeyer, and D.R. Buckler, . Chronic No-Observed-Effect Concentrations of Aluminum for Brook Trout Exposed in Low-Calcium, Dilute Acidic Water (Manuscript)	EnviroTox.v1	aluminium sulphate;sulfuric acid, aluminum salt (3:2);sulfuric acid, aluminium salt (3:2);aluminium sulfate;aluminum sulfate (2:3);aluminum trisulfate;aluminum(iii) sulfate;dialminum trisulfate;aluminiumsulfat;sulfato de aluminio;sulfate d'aluminium;polya
Metalgrp.Al	Aluminum sulfate;Aluminium sulfate (2/3)	Salvelinus fontinalis	FISH	Growth	0.024	mg/L	C	NOEC	60 days	60	1440	0	Cleveland,L., E.E. Little, R.H. Wiedmeyer, and D.R. Buckler, . Chronic No-Observed-Effect Concentrations of Aluminum for Brook Trout Exposed in Low-Calcium, Dilute Acidic Water (Manuscript)	EnviroTox.v1	aluminium sulphate;sulfuric acid, aluminum salt (3:2);sulfuric acid, aluminium salt (3:2);aluminium sulfate;aluminum sulfate (2:3);aluminum trisulfate;aluminum(iii) sulfate;dialminum trisulfate;aluminiumsulfat;sulfato de aluminio;sulfate d'aluminium;polya
Metalgrp.Al	Aluminum sulfate;Aluminium sulfate (2/3)	Salvelinus fontinalis	FISH	Mortality	0.024	mg/L	C	NOEC	60 days	60	1440	0	Cleveland,L., E.E. Little, R.H. Wiedmeyer, and D.R. Buckler, . Chronic No-Observed-Effect Concentrations of Aluminum for Brook Trout Exposed in Low-Calcium, Dilute Acidic Water (Manuscript)	EnviroTox.v1	aluminium sulphate;sulfuric acid, aluminum salt (3:2);sulfuric acid, aluminium salt (3:2);aluminium sulfate;aluminum sulfate (2:3);aluminum trisulfate;aluminum(iii) sulfate;dialminum trisulfate;aluminiumsulfat;sulfato de aluminio;sulfate d'aluminium;polya
Metalgrp.Al	Aluminum sulfate;Aluminium sulfate (2/3)	Salvelinus fontinalis	FISH	Mortality	0.026	mg/L	C	NOEC	30 days	30	720	0	Cleveland,L., E.E. Little, R.H. Wiedmeyer, and D.R. Buckler, . Chronic No-Observed-Effect Concentrations of Aluminum for Brook Trout Exposed in Low-Calcium, Dilute Acidic Water (Manuscript)	EnviroTox.v1	aluminium sulphate;sulfuric acid, aluminum salt (3:2);sulfuric acid, aluminium salt (3:2);aluminium sulfate;aluminum sulfate (2:3);aluminum trisulfate;aluminum(iii) sulfate;dialminum trisulfate;aluminiumsulfat;sulfato de aluminio;sulfate d'aluminium;polya
Metalgrp.Al	Aluminum sulfate;Aluminium sulfate (2/3)	Salvelinus fontinalis	FISH	Growth	0.026	mg/L	C	NOEC	45 days	45	1080	0	Cleveland,L., E.E. Little, R.H. Wiedmeyer, and D.R. Buckler, . Chronic No-Observed-Effect Concentrations of Aluminum for Brook Trout Exposed in Low-Calcium, Dilute Acidic Water (Manuscript)	EnviroTox.v1	aluminium sulphate;sulfuric acid, aluminum salt (3:2);sulfuric acid, aluminium salt (3:2);aluminium sulfate;aluminum sulfate (2:3);aluminum trisulfate;aluminum(iii) sulfate;dialminum trisulfate;aluminiumsulfat;sulfato de aluminio;sulfate d'aluminium;polya
Metalgrp.Al	Aluminum sulfate;Aluminium sulfate (2/3)	Salvelinus fontinalis	FISH	Growth	0.026	mg/L	C	NOEC	60 days	60	1440	0	Cleveland,L., E.E. Little, R.H. Wiedmeyer, and D.R. Buckler, . Chronic No-Observed-Effect Concentrations of Aluminum for Brook Trout Exposed in Low-Calcium, Dilute Acidic Water (Manuscript)	EnviroTox.v1	aluminium sulphate;sulfuric acid, aluminum salt (3:2);sulfuric acid, aluminium salt (3:2);aluminium sulfate;aluminum sulfate (2:3);aluminum trisulfate;aluminum(iii) sulfate;dialminum trisulfate;aluminiumsulfat;sulfato de aluminio;sulfate d'aluminium;polya
Metalgrp.Al	Aluminum sulfate;Aluminium sulfate (2/3)	Salvelinus fontinalis	FISH	Mortality	0.026	mg/L	C	NOEC	60 days	60	1440	0	Cleveland,L., E.E. Little, R.H. Wiedmeyer, and D.R. Buckler, . Chronic No-Observed-Effect Concentrations of Aluminum for Brook Trout Exposed in Low-Calcium, Dilute Acidic Water (Manuscript)	EnviroTox.v1	aluminium sulphate;sulfuric acid, aluminum salt (3:2);sulfuric acid, aluminium salt (3:2);aluminium sulfate;aluminum sulfate (2:3);aluminum trisulfate;aluminum(iii) sulfate;dialminum trisulfate;aluminiumsulfat;sulfato de aluminio;sulfate d'aluminium;polya
Metalgrp.Al	Aluminum sulfate;Aluminium sulfate (2/3)	Salmo salar	FISH	Growth	0.033	mg/L	C	NOEC	60 days	60	1440	0	Buckler,D.R., L. Cleveland, E.E. Little, and W.G. Brumbaugh, . Survival, Sublethal Responses, and Tissue Residues of Atlantic Salmon Exposed to Acidic pH and Aluminum	EnviroTox.v1	aluminium sulphate;sulfuric acid, aluminum salt (3:2);sulfuric acid, aluminium salt (3:2);aluminium sulfate;aluminum sulfate (2:3);aluminum trisulfate;aluminum(iii) sulfate;dialminum trisulfate;aluminiumsulfat;sulfato de aluminio;sulfate d'aluminium;polya
Metalgrp.Al	Aluminum sulfate;Aluminium sulfate (2/3)	Salvelinus fontinalis	FISH	Mortality	0.057	mg/L	C	NOEC	30 days	30	720	0	Cleveland,L., E.E. Little, R.H. Wiedmeyer, and D.R. Buckler, . Chronic No-Observed-Effect Concentrations of Aluminum for Brook Trout Exposed in Low-Calcium, Dilute Acidic Water (Manuscript)	EnviroTox.v1	aluminium sulphate;sulfuric acid, aluminum salt (3:2);sulfuric acid, aluminium salt (3:2);aluminium sulfate;aluminum sulfate (2:3);aluminum trisulfate;aluminum(iii) sulfate;dialminum trisulfate;aluminiumsulfat;sulfato de aluminio;sulfate d'aluminium;polya
Metalgrp.Al	Aluminum sulfate;Aluminium sulfate (2/3)	Perca fluviatilis	FISH	Mortality	0.068	mg/L	A	LC50	168 hours	7	168	0	Vuorinen,M., P.J. Vuorinen, M. Rask, and J. Suomela, . The Sensitivity to Acidity and Aluminium of Newly-Hatched Perch (Perca fluviatilis) Originating from Strains from Four Lakes with Different Degrees	EnviroTox.v1	aluminium sulphate;sulfuric acid, aluminum salt (3:2);sulfuric acid, aluminium salt (3:2);aluminium sulfate;aluminum sulfate (2:3);aluminum trisulfate;aluminum(iii) sulfate;dialminum trisulfate;aluminiumsulfat;sulfato de aluminio;sulfate d'aluminium;polya
Metalgrp.Al	Aluminum sulfate;Aluminium sulfate (2/3)	Salmo salar	FISH	Mortality	0.07	mg/L	C	NOEC	30 days	30	720	0	Buckler,D.R., L. Cleveland, E.E. Little, and W.G. Brumbaugh, . Survival, Sublethal Responses, and Tissue Residues of Atlantic Salmon Exposed to Acidic pH and Aluminum	EnviroTox.v1	aluminium sulphate;sulfuric acid, aluminum salt (3:2);sulfuric acid, aluminium salt (3:2);aluminium sulfate;aluminum sulfate (2:3);aluminum trisulfate;aluminum(iii) sulfate;dialminum trisulfate;aluminiumsulfat;sulfato de aluminio;sulfate d'aluminium;polya
Metalgrp.Al	Aluminum sulfate;Aluminium sulfate (2/3)	Salmo salar	FISH	Growth	0.071	mg/L	C	NOEC	60 days	60	1440	0	McKee,M.J., C.O. Knowles, and D.R. Buckler, . Effects of Aluminum on the Biochemical Composition of Atlantic Salmon	EnviroTox.v1	aluminium sulphate;sulfuric acid, aluminum salt (3:2);sulfuric acid, aluminium salt (3:2);aluminium sulfate;aluminum sulfate (2:3);aluminum trisulfate;aluminum(iii) sulfate;dialminum trisulfate;aluminiumsulfat;sulfato de aluminio;sulfate d'aluminium;polya
Metalgrp.Al	Aluminum sulfate;Aluminium sulfate (2/3)	Salmo salar	FISH	Mortality	0.071	mg/L	C	NOEC	60 days	60	1440	0	Buckler,D.R., L. Cleveland, E.E. Little, and W.G. Brumbaugh, . Survival, Sublethal Responses, and Tissue Residues of Atlantic Salmon Exposed to Acidic pH and Aluminum	EnviroTox.v1	aluminium sulphate;sulfuric acid, aluminum salt (3:2);sulfuric acid, aluminium salt (3:2);aluminium sulfate;aluminum sulfate (2:3);aluminum trisulfate;aluminum(iii) sulfate;dialminum trisulfate;aluminiumsulfat;sulfato de aluminio;sulfate d'aluminium;polya
Metalgrp.Al	Aluminum sulfate;Aluminium sulfate (2/3)	Oncorhynchus mykiss	FISH	Mortality	0.088	mg/L	A	LC50	144 hours	6	144	0	Hickie,B.E., N.J. Hutchinson, D.G. Dixon, and P.V. Hodson, . Toxicity of Trace Metal Mixtures to Alevin Rainbow Trout (Oncorhynchus mykiss) and Larval Fathead Minnow (Pimephales promelas) in Soft, Acidic Water	EnviroTox.v1	aluminium sulphate;sulfuric acid, aluminum salt (3:2);sulfuric acid, aluminium salt (3:2);aluminium sulfate;aluminum sulfate (2:3);aluminum trisulfate;aluminum(iii) sulfate;dialminum trisulfate;aluminiumsulfat;sulfato de aluminio;sulfate d'aluminium;polya
Metalgrp.Al	Aluminum sulfate;Aluminium sulfate (2/3)	Perca fluviatilis	FISH	Mortality	0.088	mg/L	A	LC50	144 hours	6	144	0	Vuorinen,M., P.J. Vuorinen, M. Rask, and J. Suomela, . The Sensitivity to Acidity and Aluminium of Newly-Hatched Perch (Perca fluviatilis) Originating from Strains from Four Lakes with Different Degrees	EnviroTox.v1	aluminium sulphate;sulfuric acid, aluminum salt (3:2);sulfuric acid, aluminium salt (3:2);aluminium sulfate;aluminum sulfate (2:3);aluminum trisulfate;aluminum(iii) sulfate;dialminum trisulfate;aluminiumsulfat;sulfato de aluminio;sulfate d'aluminium;polya
Metalgrp.Al	Aluminum sulfate;Aluminium sulfate (2/3)	Oncorhynchus mykiss	FISH	Mortality	0.091	mg/L	A	LC50	144 hours	6	144	0	Hickie,B.E., N.J. Hutchinson, D.G. Dixon, and P.V. Hodson, . Toxicity of Trace Metal Mixtures to Alevin Rainbow Trout (Oncorhynchus mykiss) and Larval Fathead Minnow (Pimephales promelas) in Soft, Acidic Water	EnviroTox.v1	aluminium sulphate;sulfuric acid, aluminum salt (3:2);sulfuric acid, aluminium salt (3:2);aluminium sulfate;aluminum sulfate (2:3);aluminum trisulfate;aluminum(iii) sulfate;dialminum trisulfate;aluminiumsulfat;sulfato de aluminio;sulfate d'aluminium;polya
Metalgrp.Al	Aluminum sulfate;Aluminium sulfate (2/3)	Salvelinus fontinalis	FISH	Mortality	0.142	mg/L	C	NOEC	30 days	30	720	0	Cleveland,L., E.E. Little, R.H. Wiedmeyer, and D.R. Buckler, . Chronic No-Observed-Effect Concentrations of Aluminum for Brook Trout Exposed in Low-Calcium, Dilute Acidic Water (Manuscript)	EnviroTox.v1	aluminium sulphate;sulfuric acid, aluminum salt (3:2);sulfuric acid, aluminium salt (3:2);aluminium sulfate;aluminum sulfate (2:3);aluminum trisulfate;aluminum(iii) sulfate;dialminum trisulfate;aluminiumsulfat;sulfato de aluminio;sulfate d'aluminium;polya
Metalgrp.Al	Aluminum sulfate;Aluminium sulfate (2/3)	Perca fluviatilis	FISH	Mortality	0.166	mg/L	A	LC50	120 hours	5	120	0	Vuorinen,M., P.J. Vuorinen, M. Rask, and J. Suomela, . The Sensitivity to Acidity and Aluminium of Newly-Hatched Perch (Perca fluviatilis) Originating from Strains from Four Lakes with Different Degrees	EnviroTox.v1	aluminium sulphate;sulfuric acid, aluminum salt (3:2);sulfuric acid, aluminium salt (3:2);aluminium sulfate;aluminum sulfate (2:3);aluminum trisulfate;aluminum(iii) sulfate;dialminum trisulfate;aluminiumsulfat;sulfato de aluminio;sulfate d'aluminium;polya
Metalgrp.Al	Aluminum sulfate;Aluminium sulfate (2/3)	Salmo salar	FISH	Growth	0.264	mg/L	C	NOEC	15 days	15	360	0	McKee,M.J., C.O. Knowles, and D.R. Buckler, . Effects of Aluminum on the Biochemical Composition of Atlantic Salmon	EnviroTox.v1	aluminium sulphate;sulfuric acid, aluminum salt (3:2);sulfuric acid, aluminium salt (3:2);aluminium sulfate;aluminum sulfate (2:3);aluminum trisulfate;aluminum(iii) sulfate;dialminum trisulfate;aluminiumsulfat;sulfato de aluminio;sulfate d'aluminium;polya
Metalgrp.Al	Aluminum sulfate;Aluminium sulfate (2/3)	Salmo salar	FISH	Growth	0.264	mg/L	C	NOEC	30 days	30	720	0	McKee,M.J., C.O. Knowles, and D.R. Buckler, . Effects of Aluminum on the Biochemical Composition of Atlantic Salmon	EnviroTox.v1	aluminium sulphate;sulfuric acid, aluminum salt (3:2);sulfuric acid, aluminium salt (3:2);aluminium sulfate;aluminum sulfate (2:3);aluminum trisulfate;aluminum(iii) sulfate;dialminum trisulfate;aluminiumsulfat;sulfato de aluminio;sulfate d'aluminium;polya
Metalgrp.Al	Aluminum sulfate;Aluminium sulfate (2/3)	Salmo salar	FISH	Growth	0.264	mg/L	C	NOEC	60 days	60	1440	0	McKee,M.J., C.O. Knowles, and D.R. Buckler, . Effects of Aluminum on the Biochemical Composition of Atlantic Salmon	EnviroTox.v1	aluminium sulphate;sulfuric acid, aluminum salt (3:2);sulfuric acid, aluminium salt (3:2);aluminium sulfate;aluminum sulfate (2:3);aluminum trisulfate;aluminum(iii) sulfate;dialminum trisulfate;aluminiumsulfat;sulfato de aluminio;sulfate d'aluminium;polya
Metalgrp.Al	Aluminum sulfate;Aluminium sulfate (2/3)	Salvelinus fontinalis	FISH	Mortality	0.283	mg/L	C	NOEC	60 days	60	1440	0	Hunn,J.B., L. Cleveland, and E.E. Little, . Influence of pH and Aluminum on Developing Brook Trout in a Low Calcium Water	EnviroTox.v1	aluminium sulphate;sulfuric acid, aluminum salt (3:2);sulfuric acid, aluminium salt (3:2);aluminium sulfate;aluminum sulfate (2:3);aluminum trisulfate;aluminum(iii) sulfate;dialminum trisulfate;aluminiumsulfat;sulfato de aluminio;sulfate d'aluminium;polya
Metalgrp.Al	Aluminum sulfate;Aluminium sulfate (2/3)	Perca fluviatilis	FISH	Mortality	0.329	mg/L	A	LC50	168 hours	7	168	0	Vuorinen,M., P.J. Vuorinen, M. Rask, and J. Suomela, . The Sensitivity to Acidity and Aluminium of Newly-Hatched Perch (Perca fluviatilis) Originating from Strains from Four Lakes with Different Degrees	EnviroTox.v1	aluminium sulphate;sulfuric acid, aluminum salt (3:2);sulfuric acid, aluminium salt (3:2);aluminium sulfate;aluminum sulfate (2:3);aluminum trisulfate;aluminum(iii) sulfate;dialminum trisulfate;aluminiumsulfat;sulfato de aluminio;sulfate d'aluminium;polya
Metalgrp.Al	Aluminum sulfate;Aluminium sulfate (2/3)	Perca fluviatilis	FISH	Mortality	0.454	mg/L	A	LC50	144 hours	6	144	0	Vuorinen,M., P.J. Vuorinen, M. Rask, and J. Suomela, . The Sensitivity to Acidity and Aluminium of Newly-Hatched Perch (Perca fluviatilis) Originating from Strains from Four Lakes with Different Degrees	EnviroTox.v1	aluminium sulphate;sulfuric acid, aluminum salt (3:2);sulfuric acid, aluminium salt (3:2);aluminium sulfate;aluminum sulfate (2:3);aluminum trisulfate;aluminum(iii) sulfate;dialminum trisulfate;aluminiumsulfat;sulfato de aluminio;sulfate d'aluminium;polya
Metalgrp.Al	Aluminum sulfate;Aluminium sulfate (2/3)	Perca fluviatilis	FISH	Mortality	0.648	mg/L	A	LC50	168 hours	7	168	0	Vuorinen,M., P.J. Vuorinen, M. Rask, and J. Suomela, . The Sensitivity to Acidity and Aluminium of Newly-Hatched Perch (Perca fluviatilis) Originating from Strains from Four Lakes with Different Degrees	EnviroTox.v1	aluminium sulphate;sulfuric acid, aluminum salt (3:2);sulfuric acid, aluminium salt (3:2);aluminium sulfate;aluminum sulfate (2:3);aluminum trisulfate;aluminum(iii) sulfate;dialminum trisulfate;aluminiumsulfat;sulfato de aluminio;sulfate d'aluminium;polya
Metalgrp.Al	Aluminum sulfate;Aluminium sulfate (2/3)	Salmo salar	FISH	Mortality	0.65	mg/L	A	LC50	120 hours	5	120	0	Roy,R., and P.G.C. Campbell, . Survival Time Modeling of Exposure of Juvenile Atlantic Salmon (Salmo salar) to Mixture of Aluminum and Zinc in Soft Water at Low pH	EnviroTox.v1	aluminium sulphate;sulfuric acid, aluminum salt (3:2);sulfuric acid, aluminium salt (3:2);aluminium sulfate;aluminum sulfate (2:3);aluminum trisulfate;aluminum(iii) sulfate;dialminum trisulfate;aluminiumsulfat;sulfato de aluminio;sulfate d'aluminium;polya
Metalgrp.Al	Aluminum sulfate;Aluminium sulfate (2/3)	Perca fluviatilis	FISH	Mortality	0.661	mg/L	A	LC50	120 hours	5	120	0	Vuorinen,M., P.J. Vuorinen, M. Rask, and J. Suomela, . The Sensitivity to Acidity and Aluminium of Newly-Hatched Perch (Perca fluviatilis) Originating from Strains from Four Lakes with Different Degrees	EnviroTox.v1	aluminium sulphate;sulfuric acid, aluminum salt (3:2);sulfuric acid, aluminium salt (3:2);aluminium sulfate;aluminum sulfate (2:3);aluminum trisulfate;aluminum(iii) sulfate;dialminum trisulfate;aluminiumsulfat;sulfato de aluminio;sulfate d'aluminium;polya
Metalgrp.Al	Aluminum sulfate;Aluminium sulfate (2/3)	Perca fluviatilis	FISH	Mortality	0.674	mg/L	A	LC50	168 hours	7	168	0	Vuorinen,M., P.J. Vuorinen, M. Rask, and J. Suomela, . The Sensitivity to Acidity and Aluminium of Newly-Hatched Perch (Perca fluviatilis) Originating from Strains from Four Lakes with Different Degrees	EnviroTox.v1	aluminium sulphate;sulfuric acid, aluminum salt (3:2);sulfuric acid, aluminium salt (3:2);aluminium sulfate;aluminum sulfate (2:3);aluminum trisulfate;aluminum(iii) sulfate;dialminum trisulfate;aluminiumsulfat;sulfato de aluminio;sulfate d'aluminium;polya
Metalgrp.Al	Aluminum sulfate;Aluminium sulfate (2/3)	Salmo salar	FISH	Mortality	0.684	mg/L	A	LC50	120 hours	5	120	0	Roy,R., and P.G.C. Campbell, . Survival Time Modeling of Exposure of Juvenile Atlantic Salmon (Salmo salar) to Mixture of Aluminum and Zinc in Soft Water at Low pH	EnviroTox.v1	aluminium sulphate;sulfuric acid, aluminum salt (3:2);sulfuric acid, aluminium salt (3:2);aluminium sulfate;aluminum sulfate (2:3);aluminum trisulfate;aluminum(iii) sulfate;dialminum trisulfate;aluminiumsulfat;sulfato de aluminio;sulfate d'aluminium;polya
Metalgrp.Al	Aluminum sulfate;Aluminium sulfate (2/3)	Perca fluviatilis	FISH	Mortality	0.766	mg/L	A	LC50	120 hours	5	120	0	Vuorinen,M., P.J. Vuorinen, M. Rask, and J. Suomela, . The Sensitivity to Acidity and Aluminium of Newly-Hatched Perch (Perca fluviatilis) Originating from Strains from Four Lakes with Different Degrees	EnviroTox.v1	aluminium sulphate;sulfuric acid, aluminum salt (3:2);sulfuric acid, aluminium salt (3:2);aluminium sulfate;aluminum sulfate (2:3);aluminum trisulfate;aluminum(iii) sulfate;dialminum trisulfate;aluminiumsulfat;sulfato de aluminio;sulfate d'aluminium;polya
Metalgrp.Al	Aluminum sulfate;Aluminium sulfate (2/3)	Perca fluviatilis	FISH	Mortality	0.766	mg/L	A	LC50	144 hours	6	144	0	Vuorinen,M., P.J. Vuorinen, M. Rask, and J. Suomela, . The Sensitivity to Acidity and Aluminium of Newly-Hatched Perch (Perca fluviatilis) Originating from Strains from Four Lakes with Different Degrees	EnviroTox.v1	aluminium sulphate;sulfuric acid, aluminum salt (3:2);sulfuric acid, aluminium salt (3:2);aluminium sulfate;aluminum sulfate (2:3);aluminum trisulfate;aluminum(iii) sulfate;dialminum trisulfate;aluminiumsulfat;sulfato de aluminio;sulfate d'aluminium;polya
Metalgrp.Al	Aluminum sulfate;Aluminium sulfate (2/3)	Salmo salar	FISH	Mortality	0.958	mg/L	A	LC50	96 hours	4	96	0	Roy,R., and P.G.C. Campbell, . Survival Time Modeling of Exposure of Juvenile Atlantic Salmon (Salmo salar) to Mixture of Aluminum and Zinc in Soft Water at Low pH	EnviroTox.v1	aluminium sulphate;sulfuric acid, aluminum salt (3:2);sulfuric acid, aluminium salt (3:2);aluminium sulfate;aluminum sulfate (2:3);aluminum trisulfate;aluminum(iii) sulfate;dialminum trisulfate;aluminiumsulfat;sulfato de aluminio;sulfate d'aluminium;polya
Metalgrp.Al	Aluminum sulfate;Aluminium sulfate (2/3)	Salmo salar	FISH	Mortality	0.992	mg/L	A	LC50	96 hours	4	96	0	Roy,R.L., and P.G.C. Campbell, . Decreased Toxicity of Al to Juvenile Atlantic Salmon (Salmo salar) in Acidic Soft Water Containing Natural Organic Matter: A Test of the Free-Ion Model	EnviroTox.v1	aluminium sulphate;sulfuric acid, aluminum salt (3:2);sulfuric acid, aluminium salt (3:2);aluminium sulfate;aluminum sulfate (2:3);aluminum trisulfate;aluminum(iii) sulfate;dialminum trisulfate;aluminiumsulfat;sulfato de aluminio;sulfate d'aluminium;polya
Metalgrp.Al	Aluminum sulfate;Aluminium sulfate (2/3)	Perca fluviatilis	FISH	Mortality	1.02	mg/L	A	LC50	144 hours	6	144	0	Vuorinen,M., P.J. Vuorinen, M. Rask, and J. Suomela, . The Sensitivity to Acidity and Aluminium of Newly-Hatched Perch (Perca fluviatilis) Originating from Strains from Four Lakes with Different Degrees	EnviroTox.v1	aluminium sulphate;sulfuric acid, aluminum salt (3:2);sulfuric acid, aluminium salt (3:2);aluminium sulfate;aluminum sulfate (2:3);aluminum trisulfate;aluminum(iii) sulfate;dialminum trisulfate;aluminiumsulfat;sulfato de aluminio;sulfate d'aluminium;polya
Metalgrp.Al	Aluminum sulfate;Aluminium sulfate (2/3)	Salmo salar	FISH	Mortality	1.37	mg/L	A	LC50	120 hours	5	120	0	Roy,R.L., and P.G.C. Campbell, . Decreased Toxicity of Al to Juvenile Atlantic Salmon (Salmo salar) in Acidic Soft Water Containing Natural Organic Matter: A Test of the Free-Ion Model	EnviroTox.v1	aluminium sulphate;sulfuric acid, aluminum salt (3:2);sulfuric acid, aluminium salt (3:2);aluminium sulfate;aluminum sulfate (2:3);aluminum trisulfate;aluminum(iii) sulfate;dialminum trisulfate;aluminiumsulfat;sulfato de aluminio;sulfate d'aluminium;polya
Metalgrp.Al	Aluminum sulfate;Aluminium sulfate (2/3)	Perca fluviatilis	FISH	Mortality	1.44	mg/L	A	LC50	120 hours	5	120	0	Vuorinen,M., P.J. Vuorinen, M. Rask, and J. Suomela, . The Sensitivity to Acidity and Aluminium of Newly-Hatched Perch (Perca fluviatilis) Originating from Strains from Four Lakes with Different Degrees	EnviroTox.v1	aluminium sulphate;sulfuric acid, aluminum salt (3:2);sulfuric acid, aluminium salt (3:2);aluminium sulfate;aluminum sulfate (2:3);aluminum trisulfate;aluminum(iii) sulfate;dialminum trisulfate;aluminiumsulfat;sulfato de aluminio;sulfate d'aluminium;polya
Metalgrp.Al	Aluminum sulfate;Aluminium sulfate (2/3)	Salmo salar	FISH	Mortality	1.54	mg/L	A	LC50	120 hours	5	120	0	Roy,R., and P.G.C. Campbell, . Survival Time Modeling of Exposure of Juvenile Atlantic Salmon (Salmo salar) to Mixture of Aluminum and Zinc in Soft Water at Low pH	EnviroTox.v1	aluminium sulphate;sulfuric acid, aluminum salt (3:2);sulfuric acid, aluminium salt (3:2);aluminium sulfate;aluminum sulfate (2:3);aluminum trisulfate;aluminum(iii) sulfate;dialminum trisulfate;aluminiumsulfat;sulfato de aluminio;sulfate d'aluminium;polya
Metalgrp.Al	Aluminum sulfate;Aluminium sulfate (2/3)	Salmo salar	FISH	Mortality	1.57	mg/L	A	LC50	96 hours	4	96	0	Roy,R.L., and P.G.C. Campbell, . Decreased Toxicity of Al to Juvenile Atlantic Salmon (Salmo salar) in Acidic Soft Water Containing Natural Organic Matter: A Test of the Free-Ion Model	EnviroTox.v1	aluminium sulphate;sulfuric acid, aluminum salt (3:2);sulfuric acid, aluminium salt (3:2);aluminium sulfate;aluminum sulfate (2:3);aluminum trisulfate;aluminum(iii) sulfate;dialminum trisulfate;aluminiumsulfat;sulfato de aluminio;sulfate d'aluminium;polya
Metalgrp.Al	Aluminum sulfate;Aluminium sulfate (2/3)	Pimephales promelas	FISH	Mortality	19.3	mg/L	A	LC50	192 hours	8	192	0	Kimball,G., . The Effects of Lesser Known Metals and One Organic to Fathead Minnows (Pimephales promelas) and Daphnia magna	EnviroTox.v1	aluminium sulphate;sulfuric acid, aluminum salt (3:2);sulfuric acid, aluminium salt (3:2);aluminium sulfate;aluminum sulfate (2:3);aluminum trisulfate;aluminum(iii) sulfate;dialminum trisulfate;aluminiumsulfat;sulfato de aluminio;sulfate d'aluminium;polya
Metalgrp.Al	Aluminum sulfate;Aluminium sulfate (2/3)	Gambusia affinis	FISH	Mortality	235	mg/L	A	LC50	96 hours	4	96	0	Wallen,I.E., W.C. Greer, and R. Lasater, . Toxicity to Gambusia affinis of Certain Pure Chemicals in Turbid Waters	EnviroTox.v1	aluminium sulphate;sulfuric acid, aluminum salt (3:2);sulfuric acid, aluminium salt (3:2);aluminium sulfate;aluminum sulfate (2:3);aluminum trisulfate;aluminum(iii) sulfate;dialminum trisulfate;aluminiumsulfat;sulfato de aluminio;sulfate d'aluminium;polya
Metalgrp.Al	Aluminum sulfate;Aluminium sulfate (2/3)	Gambusia affinis	FISH	Mortality	240	mg/L	A	LC50	48 hours	2	48	0	Wallen,I.E., W.C. Greer, and R. Lasater, . Toxicity to Gambusia affinis of Certain Pure Chemicals in Turbid Waters	EnviroTox.v1	aluminium sulphate;sulfuric acid, aluminum salt (3:2);sulfuric acid, aluminium salt (3:2);aluminium sulfate;aluminum sulfate (2:3);aluminum trisulfate;aluminum(iii) sulfate;dialminum trisulfate;aluminiumsulfat;sulfato de aluminio;sulfate d'aluminium;polya
Metalgrp.Al	Aluminum sulfate;Aluminium sulfate (2/3)	Daphnia magna	INVERT	Intoxication	8	mg/L	A	IC50	48 hours	2	48	0	Belabed,W., N. Kestali, S. Semsari, and A. Gaid, . Toxicity Study of Some Heavy Metals with Daphnia Test (Evaluation de la Toxicite de Quelques Metaux Lourds a l'aide du test Daphnie)	EnviroTox.v1	aluminium sulphate;sulfuric acid, aluminum salt (3:2);sulfuric acid, aluminium salt (3:2);aluminium sulfate;aluminum sulfate (2:3);aluminum trisulfate;aluminum(iii) sulfate;dialminum trisulfate;aluminiumsulfat;sulfato de aluminio;sulfate d'aluminium;polya
10043353	Boric acid;Boric acid	Oncorhynchus mykiss	FISH	Mortality	150	mg/L	A	LC50	24 hours	1	24	0	Birge,W.J., and J.A. Black, . Sensitivity of Vertebrate Embryos to Boron Compounds	EnviroTox.v1	boric acid;boric acid (h3bo3);orthoboric acid;boron oxide (b2o3);boric acid, (h3bo3);boric acid [usan:jan];boracic acid;borate compounds, inorganic, inhalable fraction;borate compounds, inorganic
10043353	Boric acid;Boric acid	Danio rerio	FISH	Development	1560	mg/L	A	EC50	44 hours	1.8	43.2	0	Selderslaghs,I.W.T., R. Blust, and H.E. Witters, . Feasibility Study of the Zebrafish Assay as an Alternative Method to Screen for Developmental Toxicity and Embryotoxicity Using a Training Set of 27 Compounds	EnviroTox.v1	boric acid;boric acid (h3bo3);orthoboric acid;boron oxide (b2o3);boric acid, (h3bo3);boric acid [usan:jan];boracic acid;borate compounds, inorganic, inhalable fraction;borate compounds, inorganic
10043353	Boric acid;Boric acid	Carassius auratus	FISH	Mortality	170	mg/L	A	LC50	72 hours	3	72	0	Birge,W.J., and J.A. Black, . Sensitivity of Vertebrate Embryos to Boron Compounds	EnviroTox.v1	boric acid;boric acid (h3bo3);orthoboric acid;boron oxide (b2o3);boric acid, (h3bo3);boric acid [usan:jan];boracic acid;borate compounds, inorganic, inhalable fraction;borate compounds, inorganic
10043353	Boric acid;Boric acid	Carassius auratus	FISH	Mortality	178	mg/L	A	LC50	72 hours	3	72	0	Birge,W.J., and J.A. Black, . Sensitivity of Vertebrate Embryos to Boron Compounds	EnviroTox.v1	boric acid;boric acid (h3bo3);orthoboric acid;boron oxide (b2o3);boric acid, (h3bo3);boric acid [usan:jan];boracic acid;borate compounds, inorganic, inhalable fraction;borate compounds, inorganic
10043353	Boric acid;Boric acid	Oncorhynchus tshawytscha	FISH	Mortality	725	mg/L	A	LC50	96 hours	4	96	0	Hamilton,S.J., and K.J. Buhl, . Acute Toxicity of Boron, Molybdenum, and Selenium to Fry of Chinook Salmon and Coho Salmon	EnviroTox.v1	boric acid;boric acid (h3bo3);orthoboric acid;boron oxide (b2o3);boric acid, (h3bo3);boric acid [usan:jan];boracic acid;borate compounds, inorganic, inhalable fraction;borate compounds, inorganic
10043353	Boric acid;Boric acid	Danio rerio	FISH	Mortality	74.2	mg/L	A	NOEL	96 hours	4	96	0	Rowe,R.I., C. Bouzan, S. Nabili, and C.D. Eckhert, . The Response of Trout and Zebrafish Embryos to Low and High Boron Concentrations is U-Shaped	EnviroTox.v1	boric acid;boric acid (h3bo3);orthoboric acid;boron oxide (b2o3);boric acid, (h3bo3);boric acid [usan:jan];boracic acid;borate compounds, inorganic, inhalable fraction;borate compounds, inorganic
10043353	Boric acid;Boric acid	Carassius auratus	FISH	Mortality	75	mg/L	A	LC50	7 days	7	168	0	Birge,W.J., and J.A. Black, . Sensitivity of Vertebrate Embryos to Boron Compounds	EnviroTox.v1	boric acid;boric acid (h3bo3);orthoboric acid;boron oxide (b2o3);boric acid, (h3bo3);boric acid [usan:jan];boracic acid;borate compounds, inorganic, inhalable fraction;borate compounds, inorganic
10043353	Boric acid;Boric acid	Chlorella pyrenoidosa	ALGAE	Population Growth: Rate of growth. Equivalent to intrinsic rate of increase and maximum possible rate of growth for species. Calculated by relating biomass or abundance to time. Life table data and germination rates are included.	0.4	mg/L	C	NOEC	14 days	14	336	0	Wong, P.K., and C.K. Wong, 1990. Toxicity of Nickel and Nickel Electroplating Water to Chlorella pyrenoidosa, Bull.Environ.Contam.Toxicol. 45(5):752-759	EnviroTox.v1	Boric acid
10043353	Boric acid;Boric acid	Micropterus salmoides	FISH	Mortality: Effect expressed as % death or % survival. If the author defines criteria used to determine that the organism was dead, then identifies the effect as a lethal effect, MOR will be coded in the effect field.	1.39	mg/L	C	NOEC	11 days	11	264	0	Black, J.A., J.B. Barnum, and W.J. Birge, 1993. An Integrated Assessment of the Biological Effects of Boron to the Rainbow Trout, Chemosphere 26(7):1383-1413	EnviroTox.v1	Boric acid
10043353	Boric acid;Boric acid	Lepomis macrochirus	FISH	Mortality/Growth	1021	mg/L	A	EC50	4 days	4	96	0	EPAPPID 40594602	EnviroTox.v1	Boric acid
10043353	Boric acid;Boric acid	Oncorhynchus mykiss	FISH	Mortality/Growth	1100	mg/L	A	EC50	4 days	4	96	0	EPAPPID 40594601	EnviroTox.v1	Boric acid
10043353	Boric acid;Boric acid	Catostomus latipinnis	FISH	Mortality: Effect expressed as % death or % survival. If the author defines criteria used to determine that the organism was dead, then identifies the effect as a lethal effect, MOR will be coded in the effect field.	125	mg/L	A	LC50	4 days	4	96	0	Hamilton, S.J., and K.J. Buhl, 1997. Hazard Evaluation of Inorganics, Singly and in Mixtures, to Flannelmouth Sucker Catostomus latipinnis in the San Juan River, New Mexico, Ecotoxicol.Environ.Saf. 38(3):296-308	EnviroTox.v1	Boric acid
10043353	Boric acid;Boric acid	Xyrauchen texanus	FISH	Mortality: Effect expressed as % death or % survival. If the author defines criteria used to determine that the organism was dead, then identifies the effect as a lethal effect, MOR will be coded in the effect field.	233	mg/L	A	LC50	4 days	4	96	0	Hamilton, S.J., 1995. Hazard Assessment of Inorganics to Three Endangered Fish in the Green River, Utah, Ecotoxicol.Environ.Saf. 30(2):134-142	EnviroTox.v1	Boric acid
10043353	Boric acid;Boric acid	Ptychocheilus lucius	FISH	Mortality: Effect expressed as % death or % survival. If the author defines criteria used to determine that the organism was dead, then identifies the effect as a lethal effect, MOR will be coded in the effect field.	279	mg/L	A	LC50	4 days	4	96	0	Hamilton, S.J., 1995. Hazard Assessment of Inorganics to Three Endangered Fish in the Green River, Utah, Ecotoxicol.Environ.Saf. 30(2):134-142	EnviroTox.v1	Boric acid
10043353	Boric acid;Boric acid	Gila elegans	FISH	Mortality: Effect expressed as % death or % survival. If the author defines criteria used to determine that the organism was dead, then identifies the effect as a lethal effect, MOR will be coded in the effect field.	280	mg/L	A	LC50	4 days	4	96	0	Hamilton, S.J., 1995. Hazard Assessment of Inorganics to Three Endangered Fish in the Green River, Utah, Ecotoxicol.Environ.Saf. 30(2):134-142	EnviroTox.v1	Boric acid
10043353	Boric acid;Boric acid	Oncorhynchus kisutch	FISH	Mortality: Effect expressed as % death or % survival. If the author defines criteria used to determine that the organism was dead, then identifies the effect as a lethal effect, MOR will be coded in the effect field.	447	mg/L	A	LC50	4 days	4	96	0	Hamilton, S.J., and K.J. Buhl, 1990. Acute Toxicity of Boron, Molybdenum, and Selenium to Fry of Chinook Salmon and Coho Salmon, Arch.Environ.Contam.Toxicol. 19(3):366-373	EnviroTox.v1	Boric acid
10043353	Boric acid;Boric acid	Oncorhynchus tshawytscha	FISH	Mortality: Effect expressed as % death or % survival. If the author defines criteria used to determine that the organism was dead, then identifies the effect as a lethal effect, MOR will be coded in the effect field.	566	mg/L	A	LC50	4 days	4	96	0	Hamilton, S.J., and K.J. Buhl, 1990. Acute Toxicity of Boron, Molybdenum, and Selenium to Fry of Chinook Salmon and Coho Salmon, Arch.Environ.Contam.Toxicol. 19(3):366-373	EnviroTox.v1	Boric acid
10043353	Boric acid;Boric acid	Daphnia magna	INVERT	Mortality: Effect expressed as % death or % survival. If the author defines criteria used to determine that the organism was dead, then identifies the effect as a lethal effect, MOR will be coded in the effect field.	133	mg/L	A	LC50	2 days	2	48	0	Gersich, F.M., 1984. Evaluation of a Static Renewal Chronic Toxicity Test Method for Daphnia magna Straus Using Boric Acid, Environ.Toxicol.Chem. 3(1):89-94	EnviroTox.v1	Boric acid
10043353	Boric acid;Boric acid	Daphnia magna	INVERT	Mortality: Effect expressed as % death or % survival. If the author defines criteria used to determine that the organism was dead, then identifies the effect as a lethal effect, MOR will be coded in the effect field.	226	mg/L	A	LC50	2 days	2	48	0	Lewis, M.A., and L.C. Valentine, 1981. Acute and Chronic Toxicities of Boric Acid to Daphnia magna Straus, Bull.Environ.Contam.Toxicol. 27(3):309-315	EnviroTox.v1	Boric acid
10043353	Boric acid;Boric acid	Daphnia magna	INVERT	Reproduction: Change in male and/or female reproductive ability, fertilization and fertilization rate. Includes vegetative reproductive processes.	6	mg/L	C	NOEC	21 days	21	504	0	Lewis, M.A., and L.C. Valentine, 1981. Acute and Chronic Toxicities of Boric Acid to Daphnia magna Straus, Bull.Environ.Contam.Toxicol. 27(3):309-315	EnviroTox.v1	Boric acid
10043353	Boric acid;Boric acid	Chlorella pyrenoidosa	ALGAE	Population	0.4	mg/L	C	NOEC	14 days	14	336	0	Bull. Environ. Contam. Toxicol.45(5): 752-759	EnviroTox.v1	boric acid;boric acid (h3bo3);orthoboric acid;boro
10043353	Boric acid;Boric acid	Micropterus salmoides	FISH	Mortality	1.39	mg/L	C	NOEC	11 days	11	264	0	Black,J.A., J.B. Barnum, and W.J. Birge, . An Integrated Assessment of the Biological Effects of Boron to the Rainbow Trout	EnviroTox.v1	boric acid;boric acid (h3bo3);orthoboric acid;boron oxide (b2o3);boric acid, (h3bo3);boric acid [usan:jan];boracic acid;borate compounds, inorganic, inhalable fraction;borate compounds, inorganic
10043353	Boric acid;Boric acid	Ictalurus punctatus	FISH	Mortality	102	mg/L	A	LC50	5 days	5	120	0	Birge,W.J., and J.A. Black, . Sensitivity of Vertebrate Embryos to Boron Compounds	EnviroTox.v1	boric acid;boric acid (h3bo3);orthoboric acid;boron oxide (b2o3);boric acid, (h3bo3);boric acid [usan:jan];boracic acid;borate compounds, inorganic, inhalable fraction;borate compounds, inorganic
10043353	Boric acid;Boric acid	Gambusia affinis	FISH	Mortality	10500	mg/L	A	LC50	48 hours	2	48	0	Wallen,I.E., W.C. Greer, and R. Lasater, . Toxicity to Gambusia affinis of Certain Pure Chemicals in Turbid Waters	EnviroTox.v1	boric acid;boric acid (h3bo3);orthoboric acid;boron oxide (b2o3);boric acid, (h3bo3);boric acid [usan:jan];boracic acid;borate compounds, inorganic, inhalable fraction;borate compounds, inorganic
10043353	Boric acid;Boric acid	Catostomus latipinnis	FISH	Mortality	125	mg/L	A	LC50	96 hours	4	96	0	Hamilton,S.J., and K.J. Buhl, . Hazard Evaluation of Inorganics, Singly and in Mixtures, to Flannelmouth Sucker Catostomus latipinnis in the San Juan River, New Mexico	EnviroTox.v1	boric acid;boric acid (h3bo3);orthoboric acid;boron oxide (b2o3);boric acid, (h3bo3);boric acid [usan:jan];boracic acid;borate compounds, inorganic, inhalable fraction;borate compounds, inorganic
10043353	Boric acid;Boric acid	Danio rerio	FISH	Development	1450	mg/L	A	EC50	68 hours	2.8	67.2	0	Selderslaghs,I.W.T., R. Blust, and H.E. Witters, . Feasibility Study of the Zebrafish Assay as an Alternative Method to Screen for Developmental Toxicity and Embryotoxicity Using a Training Set of 27 Compounds	EnviroTox.v1	boric acid;boric acid (h3bo3);orthoboric acid;boron oxide (b2o3);boric acid, (h3bo3);boric acid [usan:jan];boracic acid;borate compounds, inorganic, inhalable fraction;borate compounds, inorganic
10043353	Boric acid;Boric acid	Danio rerio	FISH	Mortality	1460	mg/L	A	LC50	140 hours	5.8	139.2	0	Selderslaghs,I.W.T., R. Blust, and H.E. Witters, . Feasibility Study of the Zebrafish Assay as an Alternative Method to Screen for Developmental Toxicity and Embryotoxicity Using a Training Set of 27 Compounds	EnviroTox.v1	boric acid;boric acid (h3bo3);orthoboric acid;boron oxide (b2o3);boric acid, (h3bo3);boric acid [usan:jan];boracic acid;borate compounds, inorganic, inhalable fraction;borate compounds, inorganic
10043353	Boric acid;Boric acid	Gambusia affinis	FISH	Mortality	18000	mg/L	A	LC50	24 hours	1	24	0	Wallen,I.E., W.C. Greer, and R. Lasater, . Toxicity to Gambusia affinis of Certain Pure Chemicals in Turbid Waters	EnviroTox.v1	boric acid;boric acid (h3bo3);orthoboric acid;boron oxide (b2o3);boric acid, (h3bo3);boric acid [usan:jan];boracic acid;borate compounds, inorganic, inhalable fraction;borate compounds, inorganic
10043353	Boric acid;Boric acid	Catostomus latipinnis	FISH	Mortality	1000	mg/L	A	LC50	24 hours	1	24	0	Hamilton,S.J., and K.J. Buhl, . Hazard Evaluation of Inorganics, Singly and in Mixtures, to Flannelmouth Sucker Catostomus latipinnis in the San Juan River, New Mexico	EnviroTox.v1	boric acid;boric acid (h3bo3);orthoboric acid;boron oxide (b2o3);boric acid, (h3bo3);boric acid [usan:jan];boracic acid;borate compounds, inorganic, inhalable fraction;borate compounds, inorganic
10043353	Boric acid;Boric acid	Oncorhynchus mykiss	FISH	Mortality	2.1	mg/L	C	NOEC	87 days	87	2088	0	Black,J.A., J.B. Barnum, and W.J. Birge, . An Integrated Assessment of the Biological Effects of Boron to the Rainbow Trout	EnviroTox.v1	boric acid;boric acid (h3bo3);orthoboric acid;boron oxide (b2o3);boric acid, (h3bo3);boric acid [usan:jan];boracic acid;borate compounds, inorganic, inhalable fraction;borate compounds, inorganic
10043353	Boric acid;Boric acid	Ictalurus punctatus	FISH	Mortality	220	mg/L	A	LC50	5 days	5	120	0	Birge,W.J., and J.A. Black, . Sensitivity of Vertebrate Embryos to Boron Compounds	EnviroTox.v1	boric acid;boric acid (h3bo3);orthoboric acid;boron oxide (b2o3);boric acid, (h3bo3);boric acid [usan:jan];boracic acid;borate compounds, inorganic, inhalable fraction;borate compounds, inorganic
10043353	Boric acid;Boric acid	Catostomus latipinnis	FISH	Mortality	225	mg/L	A	LC50	72 hours	3	72	0	Hamilton,S.J., and K.J. Buhl, . Hazard Evaluation of Inorganics, Singly and in Mixtures, to Flannelmouth Sucker Catostomus latipinnis in the San Juan River, New Mexico	EnviroTox.v1	boric acid;boric acid (h3bo3);orthoboric acid;boron oxide (b2o3);boric acid, (h3bo3);boric acid [usan:jan];boracic acid;borate compounds, inorganic, inhalable fraction;borate compounds, inorganic
10043353	Boric acid;Boric acid	Xyrauchen texanus	FISH	Mortality	233	mg/L	A	LC50	96 hours	4	96	0	Hamilton,S.J., . Hazard Assessment of Inorganics to Three Endangered Fish in the Green River, Utah	EnviroTox.v1	boric acid;boric acid (h3bo3);orthoboric acid;boron oxide (b2o3);boric acid, (h3bo3);boric acid [usan:jan];boracic acid;borate compounds, inorganic, inhalable fraction;borate compounds, inorganic
10043353	Boric acid;Boric acid	Danio rerio	FISH	Mortality	2610	mg/L	A	LC50	68 hours	2.8	67.2	0	Selderslaghs,I.W.T., R. Blust, and H.E. Witters, . Feasibility Study of the Zebrafish Assay as an Alternative Method to Screen for Developmental Toxicity and Embryotoxicity Using a Training Set of 27 Compounds	EnviroTox.v1	boric acid;boric acid (h3bo3);orthoboric acid;boron oxide (b2o3);boric acid, (h3bo3);boric acid [usan:jan];boracic acid;borate compounds, inorganic, inhalable fraction;borate compounds, inorganic
10043353	Boric acid;Boric acid	Ptychocheilus lucius	FISH	Mortality	279	mg/L	A	LC50	96 hours	4	96	0	Hamilton,S.J., . Hazard Assessment of Inorganics to Three Endangered Fish in the Green River, Utah	EnviroTox.v1	boric acid;boric acid (h3bo3);orthoboric acid;boron oxide (b2o3);boric acid, (h3bo3);boric acid [usan:jan];boracic acid;borate compounds, inorganic, inhalable fraction;borate compounds, inorganic
10043353	Boric acid;Boric acid	Xyrauchen texanus	FISH	Mortality	279	mg/L	A	LC50	96 hours	4	96	0	Hamilton,S.J., . Hazard Assessment of Inorganics to Three Endangered Fish in the Green River, Utah	EnviroTox.v1	boric acid;boric acid (h3bo3);orthoboric acid;boron oxide (b2o3);boric acid, (h3bo3);boric acid [usan:jan];boracic acid;borate compounds, inorganic, inhalable fraction;borate compounds, inorganic
10043353	Boric acid;Boric acid	Gila elegans	FISH	Mortality	280	mg/L	A	LC50	96 hours	4	96	0	Hamilton,S.J., . Hazard Assessment of Inorganics to Three Endangered Fish in the Green River, Utah	EnviroTox.v1	boric acid;boric acid (h3bo3);orthoboric acid;boron oxide (b2o3);boric acid, (h3bo3);boric acid [usan:jan];boracic acid;borate compounds, inorganic, inhalable fraction;borate compounds, inorganic
10043353	Boric acid;Boric acid	Catostomus latipinnis	FISH	Mortality	337	mg/L	A	LC50	48 hours	2	48	0	Hamilton,S.J., and K.J. Buhl, . Hazard Evaluation of Inorganics, Singly and in Mixtures, to Flannelmouth Sucker Catostomus latipinnis in the San Juan River, New Mexico	EnviroTox.v1	boric acid;boric acid (h3bo3);orthoboric acid;boron oxide (b2o3);boric acid, (h3bo3);boric acid [usan:jan];boracic acid;borate compounds, inorganic, inhalable fraction;borate compounds, inorganic
10043353	Boric acid;Boric acid	Danio rerio	FISH	Development	362	mg/L	A	EC50	140 hours	5.8	139.2	0	Selderslaghs,I.W.T., R. Blust, and H.E. Witters, . Feasibility Study of the Zebrafish Assay as an Alternative Method to Screen for Developmental Toxicity and Embryotoxicity Using a Training Set of 27 Compounds	EnviroTox.v1	boric acid;boric acid (h3bo3);orthoboric acid;boron oxide (b2o3);boric acid, (h3bo3);boric acid [usan:jan];boracic acid;borate compounds, inorganic, inhalable fraction;borate compounds, inorganic
10043353	Boric acid;Boric acid	Danio rerio	FISH	Mortality	3910	mg/L	A	LC50	44 hours	1.8	43.2	0	Selderslaghs,I.W.T., R. Blust, and H.E. Witters, . Feasibility Study of the Zebrafish Assay as an Alternative Method to Screen for Developmental Toxicity and Embryotoxicity Using a Training Set of 27 Compounds	EnviroTox.v1	boric acid;boric acid (h3bo3);orthoboric acid;boron oxide (b2o3);boric acid, (h3bo3);boric acid [usan:jan];boracic acid;borate compounds, inorganic, inhalable fraction;borate compounds, inorganic
10043353	Boric acid;Boric acid	Oncorhynchus kisutch	FISH	Mortality	447	mg/L	A	LC50	96 hours	4	96	0	Hamilton,S.J., and K.J. Buhl, . Acute Toxicity of Boron, Molybdenum, and Selenium to Fry of Chinook Salmon and Coho Salmon	EnviroTox.v1	boric acid;boric acid (h3bo3);orthoboric acid;boron oxide (b2o3);boric acid, (h3bo3);boric acid [usan:jan];boracic acid;borate compounds, inorganic, inhalable fraction;borate compounds, inorganic
10043353	Boric acid;Boric acid	Carassius auratus	FISH	Mortality	46	mg/L	A	LC50	7 days	7	168	0	Birge,W.J., and J.A. Black, . Sensitivity of Vertebrate Embryos to Boron Compounds	EnviroTox.v1	boric acid;boric acid (h3bo3);orthoboric acid;boron oxide (b2o3);boric acid, (h3bo3);boric acid [usan:jan];boracic acid;borate compounds, inorganic, inhalable fraction;borate compounds, inorganic
10043353	Boric acid;Boric acid	Oncorhynchus mykiss	FISH	Mortality	495	mg/L	C	NOEL	6 weeks	42	1008	0	Rowe,R.I., C. Bouzan, S. Nabili, and C.D. Eckhert, . The Response of Trout and Zebrafish Embryos to Low and High Boron Concentrations is U-Shaped	EnviroTox.v1	boric acid;boric acid (h3bo3);orthoboric acid;boron oxide (b2o3);boric acid, (h3bo3);boric acid [usan:jan];boracic acid;borate compounds, inorganic, inhalable fraction;borate compounds, inorganic
10043353	Boric acid;Boric acid	Ptychocheilus lucius	FISH	Mortality	527	mg/L	A	LC50	96 hours	4	96	0	Hamilton,S.J., . Hazard Assessment of Inorganics to Three Endangered Fish in the Green River, Utah	EnviroTox.v1	boric acid;boric acid (h3bo3);orthoboric acid;boron oxide (b2o3);boric acid, (h3bo3);boric acid [usan:jan];boracic acid;borate compounds, inorganic, inhalable fraction;borate compounds, inorganic
10043353	Boric acid;Boric acid	Gila elegans	FISH	Mortality	552	mg/L	A	LC50	96 hours	4	96	0	Hamilton,S.J., . Hazard Assessment of Inorganics to Three Endangered Fish in the Green River, Utah	EnviroTox.v1	boric acid;boric acid (h3bo3);orthoboric acid;boron oxide (b2o3);boric acid, (h3bo3);boric acid [usan:jan];boracic acid;borate compounds, inorganic, inhalable fraction;borate compounds, inorganic
10043353	Boric acid;Boric acid	Gambusia affinis	FISH	Mortality	5600	mg/L	A	LC50	96 hours	4	96	0	Wallen,I.E., W.C. Greer, and R. Lasater, . Toxicity to Gambusia affinis of Certain Pure Chemicals in Turbid Waters	EnviroTox.v1	boric acid;boric acid (h3bo3);orthoboric acid;boron oxide (b2o3);boric acid, (h3bo3);boric acid [usan:jan];boracic acid;borate compounds, inorganic, inhalable fraction;borate compounds, inorganic
10043353	Boric acid;Boric acid	Oncorhynchus tshawytscha	FISH	Mortality	566	mg/L	A	LC50	96 hours	4	96	0	Hamilton,S.J., and K.J. Buhl, . Acute Toxicity of Boron, Molybdenum, and Selenium to Fry of Chinook Salmon and Coho Salmon	EnviroTox.v1	boric acid;boric acid (h3bo3);orthoboric acid;boron oxide (b2o3);boric acid, (h3bo3);boric acid [usan:jan];boracic acid;borate compounds, inorganic, inhalable fraction;borate compounds, inorganic
10043353	Boric acid;Boric acid	Oncorhynchus tshawytscha	FISH	Mortality	600	mg/L	A	LC50	96 hours	4	96	0	Hamilton,S.J., and K.J. Buhl, . Acute Toxicity of Boron, Molybdenum, and Selenium to Fry of Chinook Salmon and Coho Salmon	EnviroTox.v1	boric acid;boric acid (h3bo3);orthoboric acid;boron oxide (b2o3);boric acid, (h3bo3);boric acid [usan:jan];boracic acid;borate compounds, inorganic, inhalable fraction;borate compounds, inorganic
10043353	Boric acid;Boric acid	Oncorhynchus mykiss	FISH	Mortality	79	mg/L	A	LC50	4 days post-hatch	4	96	0	Birge,W.J., J.A. Black, A.G. Westerman, and B.A. Ramey, . Fish and Amphibian Embryos - a Model System for Evaluating Teratogenicity	EnviroTox.v1	boric acid;boric acid (h3bo3);orthoboric acid;boron oxide (b2o3);boric acid, (h3bo3);boric acid [usan:jan];boracic acid;borate compounds, inorganic, inhalable fraction;borate compounds, inorganic
10043353	Boric acid;Boric acid	Ceriodaphnia dubia	INVERT	Reproduction	10	mg/L	C	NOEC	14 days	14	336	0	Hickey,C.W., . Sensitivity of Four New Zealand Cladoceran Species and Daphnia magna to Aquatic Toxicants	EnviroTox.v1	boric acid;boric acid (h3bo3);orthoboric acid;boron oxide (b2o3);boric acid, (h3bo3);boric acid [usan:jan];boracic acid;borate compounds, inorganic, inhalable fraction;borate compounds, inorganic
10043353	Boric acid;Boric acid	Ceriodaphnia pulchella	INVERT	Mortality	101	mg/L	A	EC50	24 hours	1	24	0	Hickey,C.W., . Sensitivity of Four New Zealand Cladoceran Species and Daphnia magna to Aquatic Toxicants	EnviroTox.v1	boric acid;boric acid (h3bo3);orthoboric acid;boron oxide (b2o3);boric acid, (h3bo3);boric acid [usan:jan];boracic acid;borate compounds, inorganic, inhalable fraction;borate compounds, inorganic
10043353	Boric acid;Boric acid	Simocephalus vetulus	INVERT	Mortality	123	mg/L	A	EC50	24 hours	1	24	0	Hickey,C.W., . Sensitivity of Four New Zealand Cladoceran Species and Daphnia magna to Aquatic Toxicants	EnviroTox.v1	boric acid;boric acid (h3bo3);orthoboric acid;boron oxide (b2o3);boric acid, (h3bo3);boric acid [usan:jan];boracic acid;borate compounds, inorganic, inhalable fraction;borate compounds, inorganic
10043353	Boric acid;Boric acid	Daphnia magna	INVERT	Mortality	133	mg/L	A	LC50	48 hours	2	48	0	Gersich,F.M., . Evaluation of a Static Renewal Chronic Toxicity Test Method for Daphnia magna Straus Using Boric Acid	EnviroTox.v1	boric acid;boric acid (h3bo3);orthoboric acid;boron oxide (b2o3);boric acid, (h3bo3);boric acid [usan:jan];boracic acid;borate compounds, inorganic, inhalable fraction;borate compounds, inorganic
10043353	Boric acid;Boric acid	Daphnia magna	INVERT	Reproduction	18	mg/L	C	NOEC	14 days	14	336	0	Hickey,C.W., . Sensitivity of Four New Zealand Cladoceran Species and Daphnia magna to Aquatic Toxicants	EnviroTox.v1	boric acid;boric acid (h3bo3);orthoboric acid;boron oxide (b2o3);boric acid, (h3bo3);boric acid [usan:jan];boracic acid;borate compounds, inorganic, inhalable fraction;borate compounds, inorganic
10043353	Boric acid;Boric acid	Ceriodaphnia dubia	INVERT	Mortality	181	mg/L	A	EC50	24 hours	1	24	0	Hickey,C.W., . Sensitivity of Four New Zealand Cladoceran Species and Daphnia magna to Aquatic Toxicants	EnviroTox.v1	boric acid;boric acid (h3bo3);orthoboric acid;boron oxide (b2o3);boric acid, (h3bo3);boric acid [usan:jan];boracic acid;borate compounds, inorganic, inhalable fraction;borate compounds, inorganic
10043353	Boric acid;Boric acid	Daphnia magna	INVERT	Intoxication	226	mg/L	A	EC50	48 hours	2	48	0	U.S. Environmental Protection Agency, and Office of Pesticide Programs, . Pesticide Ecotoxicity Database (Formerly: Environmental Effects Database (EEDB))	EnviroTox.v1	boric acid;boric acid (h3bo3);orthoboric acid;boron oxide (b2o3);boric acid, (h3bo3);boric acid [usan:jan];boracic acid;borate compounds, inorganic, inhalable fraction;borate compounds, inorganic
10043353	Boric acid;Boric acid	Daphnia magna	INVERT	Mortality	226	mg/L	A	LC50	48 hours	2	48	0	Lewis,M.A., and L.C. Valentine, . Acute and Chronic Toxicities of Boric Acid to Daphnia magna Straus	EnviroTox.v1	boric acid;boric acid (h3bo3);orthoboric acid;boron oxide (b2o3);boric acid, (h3bo3);boric acid [usan:jan];boracic acid;borate compounds, inorganic, inhalable fraction;borate compounds, inorganic
10043353	Boric acid;Boric acid	Daphnia carinata	INVERT	Mortality	268	mg/L	A	EC50	24 hours	1	24	0	Hickey,C.W., . Sensitivity of Four New Zealand Cladoceran Species and Daphnia magna to Aquatic Toxicants	EnviroTox.v1	boric acid;boric acid (h3bo3);orthoboric acid;boron oxide (b2o3);boric acid, (h3bo3);boric acid [usan:jan];boracic acid;borate compounds, inorganic, inhalable fraction;borate compounds, inorganic
10043353	Boric acid;Boric acid	Daphnia magna	INVERT	Mortality	320	mg/L	A	EC50	24 hours	1	24	0	Hickey,C.W., . Sensitivity of Four New Zealand Cladoceran Species and Daphnia magna to Aquatic Toxicants	EnviroTox.v1	boric acid;boric acid (h3bo3);orthoboric acid;boron oxide (b2o3);boric acid, (h3bo3);boric acid [usan:jan];boracic acid;borate compounds, inorganic, inhalable fraction;borate compounds, inorganic
10043353	Boric acid;Boric acid	Simocephalus vetulus	INVERT	Mortality	38.1	mg/L	C	EC10	24 hours	1	24	0	Hickey,C.W., . Sensitivity of Four New Zealand Cladoceran Species and Daphnia magna to Aquatic Toxicants	EnviroTox.v1	boric acid;boric acid (h3bo3);orthoboric acid;boron oxide (b2o3);boric acid, (h3bo3);boric acid [usan:jan];boracic acid;borate compounds, inorganic, inhalable fraction;borate compounds, inorganic
10043353	Boric acid;Boric acid	Daphnia magna	INVERT	Reproduction	6	mg/L	C	NOEC	21 days	21	504	0	Lewis,M.A., and L.C. Valentine, . Acute and Chronic Toxicities of Boric Acid to Daphnia magna Straus	EnviroTox.v1	boric acid;boric acid (h3bo3);orthoboric acid;boron oxide (b2o3);boric acid, (h3bo3);boric acid [usan:jan];boracic acid;borate compounds, inorganic, inhalable fraction;borate compounds, inorganic
10043353	Boric acid;Boric acid	Daphnia magna	INVERT	Intoxication	777	mg/L	A	EC50	48 hours	2	48	0	U.S. Environmental Protection Agency, and Office of Pesticide Programs, . Pesticide Ecotoxicity Database (Formerly: Environmental Effects Database (EEDB))	EnviroTox.v1	boric acid;boric acid (h3bo3);orthoboric acid;boron oxide (b2o3);boric acid, (h3bo3);boric acid [usan:jan];boracic acid;borate compounds, inorganic, inhalable fraction;borate compounds, inorganic
100436	4-Vinylpyridine;4-Ethenylpyridine	Tetrahymena pyriformis	INVERT	Population Size Reduction: Quantifiable reduction in the population size. This effect appears in the database, but new records are coded to represent clearly defined effects under the major effect group POPCOM.	9	mg/L	A	EC50	2 days	2	48	0	Schultz, T.W., and B.A. Moulton, 1985. Structure-Activity Relationships of Selected Pyridines. 1. Substituent Constant Analysis, Ecotoxicol.Environ.Saf. 10:97-111	EnviroTox.v1	4-Ethenylpyridine
100447	Benzyl chloride;(Chloromethyl)benzene	Pimephales promelas	FISH	Mortality: Effect expressed as % death or % survival. If the author defines criteria used to determine that the organism was dead, then identifies the effect as a lethal effect, MOR will be coded in the effect field.	6.054750201	mg/L	A	LC50	4 days	4	96	0	Curtis, M.W., and C.H. Ward, 1981. Aquatic Toxicity of Forty Industrial Chemicals: Testing in Support of Hazardous Substance Spill Prevention Regulation, J.Hydrol. 51:359-367(Author Communication Used)	EnviroTox.v1	(Chloromethyl)benzene
100447	Benzyl chloride;(Chloromethyl)benzene	Penaeus setiferus	INVERT	Mortality: Effect expressed as % death or % survival. If the author defines criteria used to determine that the organism was dead, then identifies the effect as a lethal effect, MOR will be coded in the effect field.	3.9	mg/L	A	LC50	4 days	4	96	0	Curtis, M.W., T.L. Copeland, and C.H. Ward, 1979. Acute Toxicity of 12 Industrial Chemicals to Freshwater and Saltwater Organisms, Water Res. 13(2):137-141	EnviroTox.v1	(Chloromethyl)benzene
100447	Benzyl chloride;(Chloromethyl)benzene	Daphnia magna	INVERT	Mortality: Effect expressed as % death or % survival. If the author defines criteria used to determine that the organism was dead, then identifies the effect as a lethal effect, MOR will be coded in the effect field.	8.4	mg/L	A	LC50	2 days	2	48	0	Bringmann, G., and R. Kuhn, 1977. Results of the Damaging Effect of Water Pollutants on Daphnia magna (Befunde der Schadwirkung Wassergefahrdender Stoffe Gegen Daphnia magna), Z.Wasser-Abwasser-Forsch. 10(5):161-166(ENG TRANSL)(OECDG Data File)(GER)(ENG ABS)	EnviroTox.v1	(Chloromethyl)benzene
100447	Benzyl chloride;(Chloromethyl)benzene	Pimephales promelas	FISH	Mortality: Effect expressed as % death or % survival. If the author defines criteria used to determine that the organism was dead, then identifies the effect as a lethal effect, MOR will be coded in the effect field.	11.6	mg/L	A	LC50	4 days	4	96	0	Curtis, M.W., T.L. Copeland, and C.H. Ward, 1979. Acute Toxicity of 12 Industrial Chemicals to Freshwater and Saltwater Organisms, Water Res. 13(2):137-141	EnviroTox.v1	(Chloromethyl)benzene
100447	Benzyl chloride;(Chloromethyl)benzene	Leuciscus idus	FISH	Mortality: Effect expressed as % death or % survival. If the author defines criteria used to determine that the organism was dead, then identifies the effect as a lethal effect, MOR will be coded in the effect field.	16	mg/L	A	LC50	4 days	4	96	0	Wellens, H., 1982. Comparison of the Sensitivity of Brachydanio rerio and Leuciscus idus by Testing the Fish Toxicity of Chemicals and Wastewaters, Z.Wasser-Abwasser-Forsch. 51(2):49-52 (GER) (ENG ABS)	EnviroTox.v1	(Chloromethyl)benzene
100447	Benzyl chloride;(Chloromethyl)benzene	Danio rerio	FISH	Mortality: Effect expressed as % death or % survival. If the author defines criteria used to determine that the organism was dead, then identifies the effect as a lethal effect, MOR will be coded in the effect field.	4	mg/L	A	LC50	2 days	2	48	0	Wellens, H., 1982. Comparison of the Sensitivity of Brachydanio rerio and Leuciscus idus by Testing the Fish Toxicity of Chemicals and Wastewaters, Z.Wasser-Abwasser-Forsch. 51(2):49-52 (GER) (ENG ABS)	EnviroTox.v1	(Chloromethyl)benzene
100447	Benzyl chloride;(Chloromethyl)benzene	Pimephales promelas	FISH	Mortality: Effect expressed as % death or % survival. If the author defines criteria used to determine that the organism was dead, then identifies the effect as a lethal effect, MOR will be coded in the effect field.	5	mg/L	A	LC50	4 days	4	96	0	Curtis, M.W., T.L. Copeland, and C.H. Ward, 1978. Aquatic Toxicity of Substances Proposed for Spill Prevention Regulation, In: Proc.Natl.Conf.Control of Hazardous Material Spills, Miami Beach, FL :99-103	EnviroTox.v1	(Chloromethyl)benzene
100447	Benzyl chloride;(Chloromethyl)benzene	Pimephales promelas	FISH	Mortality	11.6	mg/L	A	LC50	24 hours	1	24	0	Curtis,M.W., T.L. Copeland, and C.H. Ward, . Acute Toxicity of 12 Industrial Chemicals to Freshwater and Saltwater Organisms	EnviroTox.v1	benzyl chloride (a-chlorotoluene);benzyl chloride;benzene, (chloromethyl)-;alpha-chlorotoluene;?-chlorotoluene;(chloromethyl)benzene;?-chlorotoluene;?chlorotoluene(benzylchloride);toluene, .alpha.-chloro-;chloromethyl benzene;?-chlorotoluene;(alpha)-chlor
100447	Benzyl chloride;(Chloromethyl)benzene	Pimephales promelas	FISH	Mortality	12.5	mg/L	A	LC50	24 hours	1	24	0	Curtis,M.W., T.L. Copeland, and C.H. Ward, . Aquatic Toxicity of Substances Proposed for Spill Prevention Regulation	EnviroTox.v1	benzyl chloride (a-chlorotoluene);benzyl chloride;benzene, (chloromethyl)-;alpha-chlorotoluene;?-chlorotoluene;(chloromethyl)benzene;?-chlorotoluene;?chlorotoluene(benzylchloride);toluene, .alpha.-chloro-;chloromethyl benzene;?-chlorotoluene;(alpha)-chlor
100447	Benzyl chloride;(Chloromethyl)benzene	Leuciscus idus	FISH	Mortality	16	mg/L	A	LC50	96 hours	4	96	0	Wellens,H., . Comparison of the Sensitivity of Brachydanio rerio and Leuciscus idus by Testing the Fish Toxicity of Chemicals and Wastewaters	EnviroTox.v1	benzyl chloride (a-chlorotoluene);benzyl chloride;benzene, (chloromethyl)-;alpha-chlorotoluene;?-chlorotoluene;(chloromethyl)benzene;?-chlorotoluene;?chlorotoluene(benzylchloride);toluene, .alpha.-chloro-;chloromethyl benzene;?-chlorotoluene;(alpha)-chlor
100447	Benzyl chloride;(Chloromethyl)benzene	Leuciscus idus melanotus	FISH	Mortality	3	mg/L	A	LC50	48 hours	2	48	0	Juhnke,I., and D. Luedemann, . Results of the Investigation of 200 Chemical Compounds for Acute Fish Toxicity with the Golden Orfe Test (Ergebnisse der Untersuchung von 200 Chemischen Verbindungen auf Akute Fischtoxizitat mit dem Goldorfentest)	EnviroTox.v1	benzyl chloride (a-chlorotoluene);benzyl chloride;benzene, (chloromethyl)-;alpha-chlorotoluene;?-chlorotoluene;(chloromethyl)benzene;?-chlorotoluene;?chlorotoluene(benzylchloride);toluene, .alpha.-chloro-;chloromethyl benzene;?-chlorotoluene;(alpha)-chlor
100447	Benzyl chloride;(Chloromethyl)benzene	Danio rerio	FISH	Mortality	4	mg/L	A	LC50	96 hours	4	96	0	Wellens,H., . Comparison of the Sensitivity of Brachydanio rerio and Leuciscus idus by Testing the Fish Toxicity of Chemicals and Wastewaters	EnviroTox.v1	benzyl chloride (a-chlorotoluene);benzyl chloride;benzene, (chloromethyl)-;alpha-chlorotoluene;?-chlorotoluene;(chloromethyl)benzene;?-chlorotoluene;?chlorotoluene(benzylchloride);toluene, .alpha.-chloro-;chloromethyl benzene;?-chlorotoluene;(alpha)-chlor
100447	Benzyl chloride;(Chloromethyl)benzene	Leuciscus idus melanotus	FISH	Mortality	4.5	mg/L	A	LC50	48 hours	2	48	0	Juhnke,I., and D. Luedemann, . Results of the Investigation of 200 Chemical Compounds for Acute Fish Toxicity with the Golden Orfe Test (Ergebnisse der Untersuchung von 200 Chemischen Verbindungen auf Akute Fischtoxizitat mit dem Goldorfentest)	EnviroTox.v1	benzyl chloride (a-chlorotoluene);benzyl chloride;benzene, (chloromethyl)-;alpha-chlorotoluene;?-chlorotoluene;(chloromethyl)benzene;?-chlorotoluene;?chlorotoluene(benzylchloride);toluene, .alpha.-chloro-;chloromethyl benzene;?-chlorotoluene;(alpha)-chlor
100447	Benzyl chloride;(Chloromethyl)benzene	Pimephales promelas	FISH	Mortality	4.7	mg/L	A	LC50	96 hours	4	96	0	Curtis,M.W., and C.H. Ward, . Aquatic Toxicity of Forty Industrial Chemicals: Testing in Support of Hazardous Substance Spill Prevention Regulation	EnviroTox.v1	benzyl chloride (a-chlorotoluene);benzyl chloride;benzene, (chloromethyl)-;alpha-chlorotoluene;?-chlorotoluene;(chloromethyl)benzene;?-chlorotoluene;?chlorotoluene(benzylchloride);toluene, .alpha.-chloro-;chloromethyl benzene;?-chlorotoluene;(alpha)-chlor
100447	Benzyl chloride;(Chloromethyl)benzene	Pimephales promelas	FISH	Mortality	5	mg/L	A	LC50	96 hours	4	96	0	Curtis,M.W., T.L. Copeland, and C.H. Ward, . Aquatic Toxicity of Substances Proposed for Spill Prevention Regulation	EnviroTox.v1	benzyl chloride (a-chlorotoluene);benzyl chloride;benzene, (chloromethyl)-;alpha-chlorotoluene;?-chlorotoluene;(chloromethyl)benzene;?-chlorotoluene;?chlorotoluene(benzylchloride);toluene, .alpha.-chloro-;chloromethyl benzene;?-chlorotoluene;(alpha)-chlor
100447	Benzyl chloride;(Chloromethyl)benzene	Pimephales promelas	FISH	Mortality	7.3	mg/L	A	LC50	48 hours	2	48	0	Curtis,M.W., T.L. Copeland, and C.H. Ward, . Aquatic Toxicity of Substances Proposed for Spill Prevention Regulation	EnviroTox.v1	benzyl chloride (a-chlorotoluene);benzyl chloride;benzene, (chloromethyl)-;alpha-chlorotoluene;?-chlorotoluene;(chloromethyl)benzene;?-chlorotoluene;?chlorotoluene(benzylchloride);toluene, .alpha.-chloro-;chloromethyl benzene;?-chlorotoluene;(alpha)-chlor
100447	Benzyl chloride;(Chloromethyl)benzene	Daphnia magna	INVERT	Intoxication	8.4	mg/L	A	LC50	24 hours	1	24	0	Bringmann,G., and R. Kuhn, . Results of the Damaging Effect of Water Pollutants on Daphnia magna (Befunde der Schadwirkung Wassergefahrdender Stoffe Gegen Daphnia magna)	EnviroTox.v1	benzyl chloride (a-chlorotoluene);benzyl chloride;benzene, (chloromethyl)-;alpha-chlorotoluene;?-chlorotoluene;(chloromethyl)benzene;?-chlorotoluene;?chlorotoluene(benzylchloride);toluene, .alpha.-chloro-;chloromethyl benzene;?-chlorotoluene;(alpha)-chlor
Metalgrp.Hg	Mercuric nitrate;Mercury dinitrate	Pimephales promelas	FISH	Mortality	0.172	mg/L	A	LC50	96 hours	4	96	0	Spehar,R.L., and J.T. Fiandt, . Acute and Chronic Effects of Water Quality Criteria-Based Metal Mixtures on Three Aquatic Species	EnviroTox.v1	nitric acid, mercury(2++) salt;mercury dinitrate;nitric acid, mercury(2+) salt;mercuric nitrate;mercury nitrate;(mercury(ii) nitrate (1:2))
Metalgrp.Hg	Mercuric nitrate;Mercury dinitrate	Moina macrocopa	INVERT	Mortality	0.001	mg/L	A	LC50	48 hours	2	48	0	Pokethitiyook,P., E.S. Upatham, and O. Leelhaphunt, . Acute Toxicity of Various Metals to Moina macrocopa	EnviroTox.v1	nitric acid, mercury(2++) salt;mercury dinitrate;nitric acid, mercury(2+) salt;mercuric nitrate;mercury nitrate;(mercury(ii) nitrate (1:2))
Metalgrp.Hg	Mercuric nitrate;Mercury dinitrate	Moina macrocopa	INVERT	Mortality	0.003	mg/L	A	LC50	24 hours	1	24	0	Pokethitiyook,P., E.S. Upatham, and O. Leelhaphunt, . Acute Toxicity of Various Metals to Moina macrocopa	EnviroTox.v1	nitric acid, mercury(2++) salt;mercury dinitrate;nitric acid, mercury(2+) salt;mercuric nitrate;mercury nitrate;(mercury(ii) nitrate (1:2))
Metalgrp.Hg	Mercuric nitrate;Mercury dinitrate	Ceriodaphnia dubia	INVERT	Mortality	0.0088	mg/L	A	LC50	48 hours	2	48	0	Spehar,R.L., and J.T. Fiandt, . Acute and Chronic Effects of Water Quality Criteria-Based Metal Mixtures on Three Aquatic Species	EnviroTox.v1	nitric acid, mercury(2++) salt;mercury dinitrate;nitric acid, mercury(2+) salt;mercuric nitrate;mercury nitrate;(mercury(ii) nitrate (1:2))
Metalgrp.Hg	Mercuric nitrate;Mercury dinitrate	Ceriodaphnia dubia	INVERT	Reproduction	0.0126	mg/L	C	EC50	7 days	7	168	0	Spehar,R.L., and J.T. Fiandt, . Acute and Chronic Effects of Water Quality Criteria-Based Metal Mixtures on Three Aquatic Species	EnviroTox.v1	nitric acid, mercury(2++) salt;mercury dinitrate;nitric acid, mercury(2+) salt;mercuric nitrate;mercury nitrate;(mercury(ii) nitrate (1:2))
Metalgrp.Hg	Mercuric nitrate;Mercury dinitrate	Pimephales promelas	FISH	Mortality: Effect expressed as % death or % survival. If the author defines criteria used to determine that the organism was dead, then identifies the effect as a lethal effect, MOR will be coded in the effect field.	0.172	mg/L	A	LC50	4 days	4	96	0	Spehar, R.L., and J.T. Fiandt, 1986. Acute and Chronic Effects of Water Quality Criteria-Based Metal Mixtures on Three Aquatic Species, Environ.Toxicol.Chem. 5(10):917-931	EnviroTox.v1	Mercuric nitrate
Metalgrp.Hg	Mercuric nitrate;Mercury dinitrate	Ceriodaphnia dubia	INVERT	Mortality: Effect expressed as % death or % survival. If the author defines criteria used to determine that the organism was dead, then identifies the effect as a lethal effect, MOR will be coded in the effect field.	0.0088	mg/L	A	LC50	2 days	2	48	0	Spehar, R.L., and J.T. Fiandt, 1986. Acute and Chronic Effects of Water Quality Criteria-Based Metal Mixtures on Three Aquatic Species, Environ.Toxicol.Chem. 5(10):917-931	EnviroTox.v1	Mercuric nitrate
100469	Benzylamine;1-Phenylmethanamine	Pimephales promelas	FISH	Mortality: Effect expressed as % death or % survival. If the author defines criteria used to determine that the organism was dead, then identifies the effect as a lethal effect, MOR will be coded in the effect field.	102	mg/L	A	LC50	4 days	4	96	0	Geiger, D.L., L.T. Brooke, and D.J. Call, 1990. Acute Toxicities of Organic Chemicals to Fathead Minnows (Pimephales promelas), Volume 5, Ctr.for Lake Superior Environ.Stud., Univ.of Wisconsin-Superior, Superior, WI :332 p.	EnviroTox.v1	Benzylamine
100469	Benzylamine;1-Phenylmethanamine	Pimephales promelas	FISH	Mortality	102	mg/L	A	LC50	96 hours	4	96	0	Geiger,D.L., L.T. Brooke, and D.J. Call, . Acute Toxicities of Organic Chemicals to Fathead Minnows (Pimephales promelas), Volume V	EnviroTox.v1	benzylamine;benzenemethanamine;1-phenylmethanamine
100470	Benzonitrile;Benzonitrile	Danio rerio	FISH	Mortality: Effect expressed as % death or % survival. If the author defines criteria used to determine that the organism was dead, then identifies the effect as a lethal effect, MOR will be coded in the effect field.	130	mg/L	A	LC50	4 days	4	96	0	Wellens, H., 1982. Comparison of the Sensitivity of Brachydanio rerio and Leuciscus idus by Testing the Fish Toxicity of Chemicals and Wastewaters, Z.Wasser-Abwasser-Forsch. 51(2):49-52 (GER) (ENG ABS)	EnviroTox.v1	Benzonitrile
100470	Benzonitrile;Benzonitrile	Oryzias latipes	FISH	Mortality: Effect expressed as % death or % survival. If the author defines criteria used to determine that the organism was dead, then identifies the effect as a lethal effect, MOR will be coded in the effect field.	15	mg/L	A	LC50	2 days	2	48	0	Tonogai, Y., S. Ogawa, Y. Ito, and M. Iwaida, 1982. Actual Survey on TLM (Median Tolerance Limit) Values of Environmental Pollutants, Especially on Amines, Nitriles, Aromatic Nitrogen Compounds, J.Toxicol.Sci. 7(3):193-203	EnviroTox.v1	Benzonitrile
100470	Benzonitrile;Benzonitrile	Leuciscus idus	FISH	Mortality: Effect expressed as % death or % survival. If the author defines criteria used to determine that the organism was dead, then identifies the effect as a lethal effect, MOR will be coded in the effect field.	54	mg/L	A	LC50	4 days	4	96	0	Wellens, H., 1982. Comparison of the Sensitivity of Brachydanio rerio and Leuciscus idus by Testing the Fish Toxicity of Chemicals and Wastewaters, Z.Wasser-Abwasser-Forsch. 51(2):49-52 (GER) (ENG ABS)	EnviroTox.v1	Benzonitrile
100470	Benzonitrile;Benzonitrile	Daphnia magna	INVERT	Mortality: Effect expressed as % death or % survival. If the author defines criteria used to determine that the organism was dead, then identifies the effect as a lethal effect, MOR will be coded in the effect field.	200	mg/L	A	LC50	2 days	2	48	0	Bringmann, G., and R. Kuhn, 1977. Results of the Damaging Effect of Water Pollutants on Daphnia magna (Befunde der Schadwirkung Wassergefahrdender Stoffe Gegen Daphnia magna), Z.Wasser-Abwasser-Forsch. 10(5):161-166(ENG TRANSL)(OECDG Data File)(GER)(ENG ABS)	EnviroTox.v1	Benzonitrile
100470	Benzonitrile;Benzonitrile	Daphnia sp	INVERT	Immobilization: Change in the failure to respond or lack of movement after mechanical stimulation.	30.93	mg/L	A	EC50	2 days	2	48	0	Tosato, M.L., A. Pino, L. Passerini, S. Marchini, L. Vigano, and D. Hoglund, 1993. Updating and Validation of a Daphnia Toxicity Model for Benzene Derivatives, Sci.Total Environ. Suppl.(Pts.1/2):1479-1490 (Publ in Part As 16968)	EnviroTox.v1	Benzonitrile
100470	Benzonitrile;Benzonitrile	Tetrahymena pyriformis	INVERT	Population Growth: Rate of growth. Equivalent to intrinsic rate of increase and maximum possible rate of growth for species. Calculated by relating biomass or abundance to time. Life table data and germination rates are included.	324.55	mg/L	A	EC50	2 days	2	48	0	Schultz, T.W., M. Cajina-Quezada, M. Chang, D.T. Lin, and R. Jain, 1989. Structure-Toxicity Relationships of Para-Position Alkyl- and Halogen-Substituted Monoaromatic Compounds, In: G.W.Suter II and M.A.Lewis (Eds.), Aquatic Toxicology and Environmental Fate, 11th Volume, ASTM STP 1007, Philadelphia, PA :410-423	EnviroTox.v1	Benzonitrile
100470	Benzonitrile;Benzonitrile	Pimephales promelas	FISH	Mortality	116	mg/L	A	LC50	24 hours	1	24	0	Henderson,C., Q.H. Pickering, and A.E. Lemke, . The Effect of Some Organic Cyanides (Nitriles) on Fish	EnviroTox.v1	benzonitrile;cyanobenzol
100470	Benzonitrile;Benzonitrile	Danio rerio	FISH	Mortality	130	mg/L	A	LC50	96 hours	4	96	0	Wellens,H., . Comparison of the Sensitivity of Brachydanio rerio and Leuciscus idus by Testing the Fish Toxicity of Chemicals and Wastewaters	EnviroTox.v1	benzonitrile;cyanobenzol
100470	Benzonitrile;Benzonitrile	Pimephales promelas	FISH	Mortality	135	mg/L	A	LC50	96 hours	4	96	0	Henderson,C., Q.H. Pickering, and A.E. Lemke, . The Effect of Some Organic Cyanides (Nitriles) on Fish	EnviroTox.v1	benzonitrile;cyanobenzol
100470	Benzonitrile;Benzonitrile	Oryzias latipes	FISH	Mortality	15	mg/L	A	LC50	48 hours	2	48	0	Tonogai,Y., S. Ogawa, Y. Ito, and M. Iwaida, . Actual Survey on TLM (Median Tolerance Limit) Values of Environmental Pollutants, Especially on Amines, Nitriles, Aromatic Nitrogen Compounds	EnviroTox.v1	benzonitrile;cyanobenzol
100470	Benzonitrile;Benzonitrile	Pimephales promelas	FISH	Mortality	180	mg/L	A	LC50	48 hours	2	48	0	Henderson,C., Q.H. Pickering, and A.E. Lemke, . The Effect of Some Organic Cyanides (Nitriles) on Fish	EnviroTox.v1	benzonitrile;cyanobenzol
100470	Benzonitrile;Benzonitrile	Pimephales promelas	FISH	Mortality	240	mg/L	A	LC50	24 hours	1	24	0	Henderson,C., Q.H. Pickering, and A.E. Lemke, . The Effect of Some Organic Cyanides (Nitriles) on Fish	EnviroTox.v1	benzonitrile;cyanobenzol
100470	Benzonitrile;Benzonitrile	Oryzias latipes	FISH	Mortality	27	mg/L	A	LC50	24 hours	1	24	0	Tonogai,Y., S. Ogawa, Y. Ito, and M. Iwaida, . Actual Survey on TLM (Median Tolerance Limit) Values of Environmental Pollutants, Especially on Amines, Nitriles, Aromatic Nitrogen Compounds	EnviroTox.v1	benzonitrile;cyanobenzol
100470	Benzonitrile;Benzonitrile	Poecilia reticulata	FISH	Mortality	400	mg/L	A	LC50	24 hours	1	24	0	Henderson,C., Q.H. Pickering, and A.E. Lemke, . The Effect of Some Organic Cyanides (Nitriles) on Fish	EnviroTox.v1	benzonitrile;cyanobenzol
100470	Benzonitrile;Benzonitrile	Poecilia reticulata	FISH	Mortality	400	mg/L	A	LC50	96 hours	4	96	0	Henderson,C., Q.H. Pickering, and A.E. Lemke, . The Effect of Some Organic Cyanides (Nitriles) on Fish	EnviroTox.v1	benzonitrile;cyanobenzol
100470	Benzonitrile;Benzonitrile	Leuciscus idus	FISH	Mortality	54	mg/L	A	LC50	96 hours	4	96	0	Wellens,H., . Comparison of the Sensitivity of Brachydanio rerio and Leuciscus idus by Testing the Fish Toxicity of Chemicals and Wastewaters	EnviroTox.v1	benzonitrile;cyanobenzol
100470	Benzonitrile;Benzonitrile	Lepomis macrochirus	FISH	Mortality	78	mg/L	A	LC50	24 hours	1	24	0	Henderson,C., Q.H. Pickering, and A.E. Lemke, . The Effect of Some Organic Cyanides (Nitriles) on Fish	EnviroTox.v1	benzonitrile;cyanobenzol
100470	Benzonitrile;Benzonitrile	Pimephales promelas	FISH	Mortality	78	mg/L	A	LC50	48 hours	2	48	0	Henderson,C., Q.H. Pickering, and A.E. Lemke, . The Effect of Some Organic Cyanides (Nitriles) on Fish	EnviroTox.v1	benzonitrile;cyanobenzol
100470	Benzonitrile;Benzonitrile	Lepomis macrochirus	FISH	Mortality	78	mg/L	A	LC50	96 hours	4	96	0	Henderson,C., Q.H. Pickering, and A.E. Lemke, . The Effect of Some Organic Cyanides (Nitriles) on Fish	EnviroTox.v1	benzonitrile;cyanobenzol
100470	Benzonitrile;Benzonitrile	Pimephales promelas	FISH	Mortality	78	mg/L	A	LC50	96 hours	4	96	0	Henderson,C., Q.H. Pickering, and A.E. Lemke, . The Effect of Some Organic Cyanides (Nitriles) on Fish	EnviroTox.v1	benzonitrile;cyanobenzol
100470	Benzonitrile;Benzonitrile	Leuciscus idus melanotus	FISH	Mortality	97	mg/L	A	LC50	48 hours	2	48	0	Juhnke,I., and D. Luedemann, . Results of the Investigation of 200 Chemical Compounds for Acute Fish Toxicity with the Golden Orfe Test (Ergebnisse der Untersuchung von 200 Chemischen Verbindungen auf Akute Fischtoxizitat mit dem Goldorfentest)	EnviroTox.v1	benzonitrile;cyanobenzol
100470	Benzonitrile;Benzonitrile	Daphnia magna	INVERT	Intoxication	200	mg/L	A	LC50	24 hours	1	24	0	Bringmann,G., and R. Kuhn, . Results of the Damaging Effect of Water Pollutants on Daphnia magna (Befunde der Schadwirkung Wassergefahrdender Stoffe Gegen Daphnia magna)	EnviroTox.v1	benzonitrile;cyanobenzol
100470	Benzonitrile;Benzonitrile	Daphnia sp	INVERT	Intoxication	30.9	mg/L	A	EC50	24 hours	1	24	0	Tosato,M.L., A. Pino, L. Passerini, S. Marchini, L. Vigano, and D. Hoglund, . Updating and Validation of a Daphnia Toxicity Model for Benzene Derivatives	EnviroTox.v1	benzonitrile;cyanobenzol
100473083	Phosphoric acid, triphenyl ester, mixt. contg.	Oncorhynchus mykiss	FISH	Mortality	1.7	mg/L	A	LC50	96 hours	4	96	1	Mayer,F.L.,Jr., and M.R. Ellersieck, . Manual of Acute Toxicity: Interpretation and Data Base for 410 Chemicals and 66 Species of Freshwater Animals	EnviroTox.v1	phosphoric acid bis(1,1-dimethylethyl)phenyl diphenyl ester mixt. with (1,1-dimethylethyl)phenyl diphenyl phosphate and triphenyl phosphate
100473083	Phosphoric acid, triphenyl ester, mixt. contg.	Oncorhynchus mykiss	FISH	Mortality	1.8	mg/L	A	LC50	24 hours	1	24	1	Mayer,F.L.,Jr., and M.R. Ellersieck, . Manual of Acute Toxicity: Interpretation and Data Base for 410 Chemicals and 66 Species of Freshwater Animals	EnviroTox.v1	phosphoric acid bis(1,1-dimethylethyl)phenyl diphenyl ester mixt. with (1,1-dimethylethyl)phenyl diphenyl phosphate and triphenyl phosphate
100473083	Phosphoric acid, triphenyl ester, mixt. contg.	Lepomis macrochirus	FISH	Mortality	1.8	mg/L	A	LC50	96 hours	4	96	1	Mayer,F.L.,Jr., and M.R. Ellersieck, . Manual of Acute Toxicity: Interpretation and Data Base for 410 Chemicals and 66 Species of Freshwater Animals	EnviroTox.v1	phosphoric acid bis(1,1-dimethylethyl)phenyl diphenyl ester mixt. with (1,1-dimethylethyl)phenyl diphenyl phosphate and triphenyl phosphate
100473083	Phosphoric acid, triphenyl ester, mixt. contg.	Lepomis macrochirus	FISH	Mortality	1.95	mg/L	A	LC50	96 hours	4	96	1	Mayer,F.L.,Jr., and M.R. Ellersieck, . Manual of Acute Toxicity: Interpretation and Data Base for 410 Chemicals and 66 Species of Freshwater Animals	EnviroTox.v1	phosphoric acid bis(1,1-dimethylethyl)phenyl diphenyl ester mixt. with (1,1-dimethylethyl)phenyl diphenyl phosphate and triphenyl phosphate
100473083	Phosphoric acid, triphenyl ester, mixt. contg.	Lepomis macrochirus	FISH	Mortality	2.1	mg/L	A	LC50	96 hours	4	96	1	Mayer,F.L.,Jr., and M.R. Ellersieck, . Manual of Acute Toxicity: Interpretation and Data Base for 410 Chemicals and 66 Species of Freshwater Animals	EnviroTox.v1	phosphoric acid bis(1,1-dimethylethyl)phenyl diphenyl ester mixt. with (1,1-dimethylethyl)phenyl diphenyl phosphate and triphenyl phosphate
100473083	Phosphoric acid, triphenyl ester, mixt. contg.	Daphnia magna	INVERT	Intoxication	0.36	mg/L	A	EC50	2 days	2	48	1	Adams,W.J., and B.B. Heidolph, . Short-Cut Chronic Toxicity Estimates Using Daphnia magna	EnviroTox.v1	phosphoric acid bis(1,1-dimethylethyl)phenyl diphenyl ester mixt. with (1,1-dimethylethyl)phenyl diphenyl phosphate and triphenyl phosphate
100473083	Phosphoric acid, triphenyl ester, mixt. contg.	Daphnia magna	INVERT	Intoxication	1.1	mg/L	A	EC50	48 hours	2	48	1	Adams,W.J., and B.B. Heidolph, . Short-Cut Chronic Toxicity Estimates Using Daphnia magna	EnviroTox.v1	phosphoric acid bis(1,1-dimethylethyl)phenyl diphenyl ester mixt. with (1,1-dimethylethyl)phenyl diphenyl phosphate and triphenyl phosphate
100473083	Phosphoric acid, triphenyl ester, mixt. contg.	Daphnia magna	INVERT	Intoxication	1.4	mg/L	A	EC50	24 hours	1	24	1	Adams,W.J., and B.B. Heidolph, . Short-Cut Chronic Toxicity Estimates Using Daphnia magna	EnviroTox.v1	phosphoric acid bis(1,1-dimethylethyl)phenyl diphenyl ester mixt. with (1,1-dimethylethyl)phenyl diphenyl phosphate and triphenyl phosphate
100473083	Phosphoric acid, triphenyl ester, mixt. contg.	Daphnia magna	INVERT	Intoxication	3.2	mg/L	A	EC50	24 hours	1	24	1	Adams,W.J., and B.B. Heidolph, . Short-Cut Chronic Toxicity Estimates Using Daphnia magna	EnviroTox.v1	phosphoric acid bis(1,1-dimethylethyl)phenyl diphenyl ester mixt. with (1,1-dimethylethyl)phenyl diphenyl phosphate and triphenyl phosphate
100473083	Phosphoric acid, triphenyl ester, mixt. contg.	Daphnia magna	INVERT	Intoxication	5	mg/L	A	EC50	48 hours	2	48	1	Mayer,F.L.,Jr., and M.R. Ellersieck, . Manual of Acute Toxicity: Interpretation and Data Base for 410 Chemicals and 66 Species of Freshwater Animals	EnviroTox.v1	phosphoric acid bis(1,1-dimethylethyl)phenyl diphenyl ester mixt. with (1,1-dimethylethyl)phenyl diphenyl phosphate and triphenyl phosphate
100473083	Phosphoric acid, triphenyl ester, mixt. contg.	Oncorhynchus mykiss	FISH	Mortality	0.72	mg/L	A	LC50	96 hours	4	96	1	Mayer,F.L.,Jr., and M.R. Ellersieck, . Manual of Acute Toxicity: Interpretation and Data Base for 410 Chemicals and 66 Species of Freshwater Animals	EnviroTox.v1	phosphoric acid bis(1,1-dimethylethyl)phenyl diphenyl ester mixt. with (1,1-dimethylethyl)phenyl diphenyl phosphate and triphenyl phosphate
100473083	Phosphoric acid, triphenyl ester, mixt. contg.	Oncorhynchus mykiss	FISH	Mortality	0.84	mg/L	A	LC50	96 hours	4	96	1	Mayer,F.L.,Jr., and M.R. Ellersieck, . Manual of Acute Toxicity: Interpretation and Data Base for 410 Chemicals and 66 Species of Freshwater Animals	EnviroTox.v1	phosphoric acid bis(1,1-dimethylethyl)phenyl diphenyl ester mixt. with (1,1-dimethylethyl)phenyl diphenyl phosphate and triphenyl phosphate
100473083	Phosphoric acid, triphenyl ester, mixt. contg.	Oncorhynchus mykiss	FISH	Mortality	0.9	mg/L	A	LC50	96 hours	4	96	1	Mayer,F.L.,Jr., and M.R. Ellersieck, . Manual of Acute Toxicity: Interpretation and Data Base for 410 Chemicals and 66 Species of Freshwater Animals	EnviroTox.v1	phosphoric acid bis(1,1-dimethylethyl)phenyl diphenyl ester mixt. with (1,1-dimethylethyl)phenyl diphenyl phosphate and triphenyl phosphate
100473083	Phosphoric acid, triphenyl ester, mixt. contg.	Lepomis macrochirus	FISH	Mortality	0.96	mg/L	A	LC50	96 hours	4	96	1	Mayer,F.L.,Jr., and M.R. Ellersieck, . Manual of Acute Toxicity: Interpretation and Data Base for 410 Chemicals and 66 Species of Freshwater Animals	EnviroTox.v1	phosphoric acid bis(1,1-dimethylethyl)phenyl diphenyl ester mixt. with (1,1-dimethylethyl)phenyl diphenyl phosphate and triphenyl phosphate
100473083	Phosphoric acid, triphenyl ester, mixt. contg.	Oncorhynchus mykiss	FISH	Mortality	1	mg/L	A	LC50	96 hours	4	96	1	Mayer,F.L.,Jr., and M.R. Ellersieck, . Manual of Acute Toxicity: Interpretation and Data Base for 410 Chemicals and 66 Species of Freshwater Animals	EnviroTox.v1	phosphoric acid bis(1,1-dimethylethyl)phenyl diphenyl ester mixt. with (1,1-dimethylethyl)phenyl diphenyl phosphate and triphenyl phosphate
100473083	Phosphoric acid, triphenyl ester, mixt. contg.	Oncorhynchus mykiss	FISH	Mortality	1.1	mg/L	A	LC50	96 hours	4	96	1	Mayer,F.L.,Jr., and M.R. Ellersieck, . Manual of Acute Toxicity: Interpretation and Data Base for 410 Chemicals and 66 Species of Freshwater Animals	EnviroTox.v1	phosphoric acid bis(1,1-dimethylethyl)phenyl diphenyl ester mixt. with (1,1-dimethylethyl)phenyl diphenyl phosphate and triphenyl phosphate
100473083	Phosphoric acid, triphenyl ester, mixt. contg.	Oncorhynchus mykiss	FISH	Mortality	1.2	mg/L	A	LC50	96 hours	4	96	1	Mayer,F.L.,Jr., and M.R. Ellersieck, . Manual of Acute Toxicity: Interpretation and Data Base for 410 Chemicals and 66 Species of Freshwater Animals	EnviroTox.v1	phosphoric acid bis(1,1-dimethylethyl)phenyl diphenyl ester mixt. with (1,1-dimethylethyl)phenyl diphenyl phosphate and triphenyl phosphate
100473083	Phosphoric acid, triphenyl ester, mixt. contg.	Lepomis macrochirus	FISH	Mortality	1.3	mg/L	A	LC50	96 hours	4	96	1	Mayer,F.L.,Jr., and M.R. Ellersieck, . Manual of Acute Toxicity: Interpretation and Data Base for 410 Chemicals and 66 Species of Freshwater Animals	EnviroTox.v1	phosphoric acid bis(1,1-dimethylethyl)phenyl diphenyl ester mixt. with (1,1-dimethylethyl)phenyl diphenyl phosphate and triphenyl phosphate
100473083	Phosphoric acid, triphenyl ester, mixt. contg.	Oncorhynchus mykiss	FISH	Mortality	1.3	mg/L	A	LC50	96 hours	4	96	1	Mayer,F.L.,Jr., and M.R. Ellersieck, . Manual of Acute Toxicity: Interpretation and Data Base for 410 Chemicals and 66 Species of Freshwater Animals	EnviroTox.v1	phosphoric acid bis(1,1-dimethylethyl)phenyl diphenyl ester mixt. with (1,1-dimethylethyl)phenyl diphenyl phosphate and triphenyl phosphate
100473083	Phosphoric acid, triphenyl ester, mixt. contg.	Pimephales promelas	FISH	Mortality	1.4	mg/L	A	LC50	96 hours	4	96	1	Mayer,F.L.,Jr., and M.R. Ellersieck, . Manual of Acute Toxicity: Interpretation and Data Base for 410 Chemicals and 66 Species of Freshwater Animals	EnviroTox.v1	phosphoric acid bis(1,1-dimethylethyl)phenyl diphenyl ester mixt. with (1,1-dimethylethyl)phenyl diphenyl phosphate and triphenyl phosphate
100473083	Phosphoric acid, triphenyl ester, mixt. contg.	Oncorhynchus mykiss	FISH	Mortality	1.5	mg/L	A	LC50	24 hours	1	24	1	Mayer,F.L.,Jr., and M.R. Ellersieck, . Manual of Acute Toxicity: Interpretation and Data Base for 410 Chemicals and 66 Species of Freshwater Animals	EnviroTox.v1	phosphoric acid bis(1,1-dimethylethyl)phenyl diphenyl ester mixt. with (1,1-dimethylethyl)phenyl diphenyl phosphate and triphenyl phosphate
100473083	Phosphoric acid, triphenyl ester, mixt. contg.	Oncorhynchus mykiss	FISH	Mortality	1.7	mg/L	A	LC50	24 hours	1	24	1	Mayer,F.L.,Jr., and M.R. Ellersieck, . Manual of Acute Toxicity: Interpretation and Data Base for 410 Chemicals and 66 Species of Freshwater Animals	EnviroTox.v1	phosphoric acid bis(1,1-dimethylethyl)phenyl diphenyl ester mixt. with (1,1-dimethylethyl)phenyl diphenyl phosphate and triphenyl phosphate
100473083	Phosphoric acid, triphenyl ester, mixt. contg.	Lepomis macrochirus	FISH	Mortality	2.3	mg/L	A	LC50	96 hours	4	96	1	Mayer,F.L.,Jr., and M.R. Ellersieck, . Manual of Acute Toxicity: Interpretation and Data Base for 410 Chemicals and 66 Species of Freshwater Animals	EnviroTox.v1	phosphoric acid bis(1,1-dimethylethyl)phenyl diphenyl ester mixt. with (1,1-dimethylethyl)phenyl diphenyl phosphate and triphenyl phosphate
100473083	Phosphoric acid, triphenyl ester, mixt. contg.	Oncorhynchus mykiss	FISH	Mortality	2.4	mg/L	A	LC50	24 hours	1	24	1	Mayer,F.L.,Jr., and M.R. Ellersieck, . Manual of Acute Toxicity: Interpretation and Data Base for 410 Chemicals and 66 Species of Freshwater Animals	EnviroTox.v1	phosphoric acid bis(1,1-dimethylethyl)phenyl diphenyl ester mixt. with (1,1-dimethylethyl)phenyl diphenyl phosphate and triphenyl phosphate
100473083	Phosphoric acid, triphenyl ester, mixt. contg.	Lepomis macrochirus	FISH	Mortality	2.4	mg/L	A	LC50	96 hours	4	96	1	Mayer,F.L.,Jr., and M.R. Ellersieck, . Manual of Acute Toxicity: Interpretation and Data Base for 410 Chemicals and 66 Species of Freshwater Animals	EnviroTox.v1	phosphoric acid bis(1,1-dimethylethyl)phenyl diphenyl ester mixt. with (1,1-dimethylethyl)phenyl diphenyl phosphate and triphenyl phosphate
100473083	Phosphoric acid, triphenyl ester, mixt. contg.	Lepomis macrochirus	FISH	Mortality	2.7	mg/L	A	LC50	24 hours	1	24	1	Mayer,F.L.,Jr., and M.R. Ellersieck, . Manual of Acute Toxicity: Interpretation and Data Base for 410 Chemicals and 66 Species of Freshwater Animals	EnviroTox.v1	phosphoric acid bis(1,1-dimethylethyl)phenyl diphenyl ester mixt. with (1,1-dimethylethyl)phenyl diphenyl phosphate and triphenyl phosphate
100473083	Phosphoric acid, triphenyl ester, mixt. contg.	Oncorhynchus mykiss	FISH	Mortality	2.7	mg/L	A	LC50	24 hours	1	24	1	Mayer,F.L.,Jr., and M.R. Ellersieck, . Manual of Acute Toxicity: Interpretation and Data Base for 410 Chemicals and 66 Species of Freshwater Animals	EnviroTox.v1	phosphoric acid bis(1,1-dimethylethyl)phenyl diphenyl ester mixt. with (1,1-dimethylethyl)phenyl diphenyl phosphate and triphenyl phosphate
100473083	Phosphoric acid, triphenyl ester, mixt. contg.	Lepomis macrochirus	FISH	Mortality	2.7	mg/L	A	LC50	96 hours	4	96	1	Mayer,F.L.,Jr., and M.R. Ellersieck, . Manual of Acute Toxicity: Interpretation and Data Base for 410 Chemicals and 66 Species of Freshwater Animals	EnviroTox.v1	phosphoric acid bis(1,1-dimethylethyl)phenyl diphenyl ester mixt. with (1,1-dimethylethyl)phenyl diphenyl phosphate and triphenyl phosphate
100473083	Phosphoric acid, triphenyl ester, mixt. contg.	Lepomis macrochirus	FISH	Mortality	2.8	mg/L	A	LC50	96 hours	4	96	1	Mayer,F.L.,Jr., and M.R. Ellersieck, . Manual of Acute Toxicity: Interpretation and Data Base for 410 Chemicals and 66 Species of Freshwater Animals	EnviroTox.v1	phosphoric acid bis(1,1-dimethylethyl)phenyl diphenyl ester mixt. with (1,1-dimethylethyl)phenyl diphenyl phosphate and triphenyl phosphate
100473083	Phosphoric acid, triphenyl ester, mixt. contg.	Lepomis macrochirus	FISH	Mortality	3.1	mg/L	A	LC50	24 hours	1	24	1	Mayer,F.L.,Jr., and M.R. Ellersieck, . Manual of Acute Toxicity: Interpretation and Data Base for 410 Chemicals and 66 Species of Freshwater Animals	EnviroTox.v1	phosphoric acid bis(1,1-dimethylethyl)phenyl diphenyl ester mixt. with (1,1-dimethylethyl)phenyl diphenyl phosphate and triphenyl phosphate
100473083	Phosphoric acid, triphenyl ester, mixt. contg.	Oncorhynchus mykiss	FISH	Mortality	3.1	mg/L	A	LC50	24 hours	1	24	1	Mayer,F.L.,Jr., and M.R. Ellersieck, . Manual of Acute Toxicity: Interpretation and Data Base for 410 Chemicals and 66 Species of Freshwater Animals	EnviroTox.v1	phosphoric acid bis(1,1-dimethylethyl)phenyl diphenyl ester mixt. with (1,1-dimethylethyl)phenyl diphenyl phosphate and triphenyl phosphate
100473083	Phosphoric acid, triphenyl ester, mixt. contg.	Oncorhynchus mykiss	FISH	Mortality	3.2	mg/L	A	LC50	24 hours	1	24	1	Mayer,F.L.,Jr., and M.R. Ellersieck, . Manual of Acute Toxicity: Interpretation and Data Base for 410 Chemicals and 66 Species of Freshwater Animals	EnviroTox.v1	phosphoric acid bis(1,1-dimethylethyl)phenyl diphenyl ester mixt. with (1,1-dimethylethyl)phenyl diphenyl phosphate and triphenyl phosphate
100473083	Phosphoric acid, triphenyl ester, mixt. contg.	Lepomis macrochirus	FISH	Mortality	3.9	mg/L	A	LC50	24 hours	1	24	1	Mayer,F.L.,Jr., and M.R. Ellersieck, . Manual of Acute Toxicity: Interpretation and Data Base for 410 Chemicals and 66 Species of Freshwater Animals	EnviroTox.v1	phosphoric acid bis(1,1-dimethylethyl)phenyl diphenyl ester mixt. with (1,1-dimethylethyl)phenyl diphenyl phosphate and triphenyl phosphate
100473083	Phosphoric acid, triphenyl ester, mixt. contg.	Pimephales promelas	FISH	Mortality	5.9	mg/L	A	LC50	24 hours	1	24	1	Mayer,F.L.,Jr., and M.R. Ellersieck, . Manual of Acute Toxicity: Interpretation and Data Base for 410 Chemicals and 66 Species of Freshwater Animals	EnviroTox.v1	phosphoric acid bis(1,1-dimethylethyl)phenyl diphenyl ester mixt. with (1,1-dimethylethyl)phenyl diphenyl phosphate and triphenyl phosphate
100473083	Phosphoric acid, triphenyl ester, mixt. contg.	Daphnia magna	INVERT	Reproduction	0.015	mg/L	C	NOEC	14 days	14	336	1	Adams,W.J., and B.B. Heidolph, . Short-Cut Chronic Toxicity Estimates Using Daphnia magna	EnviroTox.v1	phosphoric acid bis(1,1-dimethylethyl)phenyl diphenyl ester mixt. with (1,1-dimethylethyl)phenyl diphenyl phosphate and triphenyl phosphate
100473083	Phosphoric acid, triphenyl ester, mixt. contg.	Daphnia magna	INVERT	Reproduction	0.015	mg/L	C	NOEC	21 days	21	504	1	Adams,W.J., and B.B. Heidolph, . Short-Cut Chronic Toxicity Estimates Using Daphnia magna	EnviroTox.v1	phosphoric acid bis(1,1-dimethylethyl)phenyl diphenyl ester mixt. with (1,1-dimethylethyl)phenyl diphenyl phosphate and triphenyl phosphate
100473083	Phosphoric acid, triphenyl ester, mixt. contg.	Daphnia magna	INVERT	Intoxication	0.03	mg/L	C	NOEC	14 days	14	336	1	Adams,W.J., and B.B. Heidolph, . Short-Cut Chronic Toxicity Estimates Using Daphnia magna	EnviroTox.v1	phosphoric acid bis(1,1-dimethylethyl)phenyl diphenyl ester mixt. with (1,1-dimethylethyl)phenyl diphenyl phosphate and triphenyl phosphate
100473083	Phosphoric acid, triphenyl ester, mixt. contg.	Daphnia magna	INVERT	Mortality	0.03	mg/L	C	NOEC	14 days	14	336	1	Adams,W.J., and B.B. Heidolph, . Short-Cut Chronic Toxicity Estimates Using Daphnia magna	EnviroTox.v1	phosphoric acid bis(1,1-dimethylethyl)phenyl diphenyl ester mixt. with (1,1-dimethylethyl)phenyl diphenyl phosphate and triphenyl phosphate
100473083	Phosphoric acid, triphenyl ester, mixt. contg.	Daphnia magna	INVERT	Mortality	0.03	mg/L	C	NOEC	21 days	21	504	1	Adams,W.J., and B.B. Heidolph, . Short-Cut Chronic Toxicity Estimates Using Daphnia magna	EnviroTox.v1	phosphoric acid bis(1,1-dimethylethyl)phenyl diphenyl ester mixt. with (1,1-dimethylethyl)phenyl diphenyl phosphate and triphenyl phosphate
100473083	Phosphoric acid, triphenyl ester, mixt. contg.	Daphnia magna	INVERT	Intoxication	0.03	mg/L	C	NOEC	7 days	7	168	1	Adams,W.J., and B.B. Heidolph, . Short-Cut Chronic Toxicity Estimates Using Daphnia magna	EnviroTox.v1	phosphoric acid bis(1,1-dimethylethyl)phenyl diphenyl ester mixt. with (1,1-dimethylethyl)phenyl diphenyl phosphate and triphenyl phosphate
100473083	Phosphoric acid, triphenyl ester, mixt. contg.	Daphnia magna	INVERT	Mortality	0.03	mg/L	C	NOEC	7 days	7	168	1	Adams,W.J., and B.B. Heidolph, . Short-Cut Chronic Toxicity Estimates Using Daphnia magna	EnviroTox.v1	phosphoric acid bis(1,1-dimethylethyl)phenyl diphenyl ester mixt. with (1,1-dimethylethyl)phenyl diphenyl phosphate and triphenyl phosphate
100473083	Phosphoric acid, triphenyl ester, mixt. contg.	Daphnia magna	INVERT	Mortality	0.04	mg/L	C	NOEC	14 days	14	336	1	Adams,W.J., and B.B. Heidolph, . Short-Cut Chronic Toxicity Estimates Using Daphnia magna	EnviroTox.v1	phosphoric acid bis(1,1-dimethylethyl)phenyl diphenyl ester mixt. with (1,1-dimethylethyl)phenyl diphenyl phosphate and triphenyl phosphate
100473083	Phosphoric acid, triphenyl ester, mixt. contg.	Daphnia magna	INVERT	Reproduction	0.04	mg/L	C	NOEC	14 days	14	336	1	Adams,W.J., and B.B. Heidolph, . Short-Cut Chronic Toxicity Estimates Using Daphnia magna	EnviroTox.v1	phosphoric acid bis(1,1-dimethylethyl)phenyl diphenyl ester mixt. with (1,1-dimethylethyl)phenyl diphenyl phosphate and triphenyl phosphate
100473083	Phosphoric acid, triphenyl ester, mixt. contg.	Daphnia magna	INVERT	Mortality	0.04	mg/L	C	NOEC	21 days	21	504	1	Adams,W.J., and B.B. Heidolph, . Short-Cut Chronic Toxicity Estimates Using Daphnia magna	EnviroTox.v1	phosphoric acid bis(1,1-dimethylethyl)phenyl diphenyl ester mixt. with (1,1-dimethylethyl)phenyl diphenyl phosphate and triphenyl phosphate
100473083	Phosphoric acid, triphenyl ester, mixt. contg.	Daphnia magna	INVERT	Reproduction	0.04	mg/L	C	NOEC	21 days	21	504	1	Adams,W.J., and B.B. Heidolph, . Short-Cut Chronic Toxicity Estimates Using Daphnia magna	EnviroTox.v1	phosphoric acid bis(1,1-dimethylethyl)phenyl diphenyl ester mixt. with (1,1-dimethylethyl)phenyl diphenyl phosphate and triphenyl phosphate
100473083	Phosphoric acid, triphenyl ester, mixt. contg.	Daphnia magna	INVERT	Mortality	0.15	mg/L	C	NOEC	14 days	14	336	1	Adams,W.J., and B.B. Heidolph, . Short-Cut Chronic Toxicity Estimates Using Daphnia magna	EnviroTox.v1	phosphoric acid bis(1,1-dimethylethyl)phenyl diphenyl ester mixt. with (1,1-dimethylethyl)phenyl diphenyl phosphate and triphenyl phosphate
100473083	Phosphoric acid, triphenyl ester, mixt. contg.	Daphnia magna	INVERT	Mortality	0.15	mg/L	C	NOEC	21 days	21	504	1	Adams,W.J., and B.B. Heidolph, . Short-Cut Chronic Toxicity Estimates Using Daphnia magna	EnviroTox.v1	phosphoric acid bis(1,1-dimethylethyl)phenyl diphenyl ester mixt. with (1,1-dimethylethyl)phenyl diphenyl phosphate and triphenyl phosphate
100473083	Phosphoric acid, triphenyl ester, mixt. contg.	Daphnia magna	INVERT	Intoxication	0.25	mg/L	A	EC50	48 hours	2	48	1	Adams,W.J., and B.B. Heidolph, . Short-Cut Chronic Toxicity Estimates Using Daphnia magna	EnviroTox.v1	phosphoric acid bis(1,1-dimethylethyl)phenyl diphenyl ester mixt. with (1,1-dimethylethyl)phenyl diphenyl phosphate and triphenyl phosphate
100473083	Phosphoric acid, triphenyl ester, mixt. contg.	Daphnia magna	INVERT	Mortality	0.29	mg/L	C	NOEC	7 days	7	168	1	Adams,W.J., and B.B. Heidolph, . Short-Cut Chronic Toxicity Estimates Using Daphnia magna	EnviroTox.v1	phosphoric acid bis(1,1-dimethylethyl)phenyl diphenyl ester mixt. with (1,1-dimethylethyl)phenyl diphenyl phosphate and triphenyl phosphate
100473083	Phosphoric acid, triphenyl ester, mixt. contg.	Daphnia magna	INVERT	Intoxication	0.3	mg/L	A	EC50	48 hours	2	48	1	Adams,W.J., and B.B. Heidolph, . Short-Cut Chronic Toxicity Estimates Using Daphnia magna	EnviroTox.v1	phosphoric acid bis(1,1-dimethylethyl)phenyl diphenyl ester mixt. with (1,1-dimethylethyl)phenyl diphenyl phosphate and triphenyl phosphate
100473083	Phosphoric acid, triphenyl ester, mixt. contg.	Daphnia magna	INVERT	Intoxication	0.32	mg/L	A	EC50	2 days	2	48	1	Adams,W.J., and B.B. Heidolph, . Short-Cut Chronic Toxicity Estimates Using Daphnia magna	EnviroTox.v1	phosphoric acid bis(1,1-dimethylethyl)phenyl diphenyl ester mixt. with (1,1-dimethylethyl)phenyl diphenyl phosphate and triphenyl phosphate
100481	4-Pyridinecarbonitrile;Pyridine-4-carbonitrile	Tetrahymena pyriformis	INVERT	Population Size Reduction: Quantifiable reduction in the population size. This effect appears in the database, but new records are coded to represent clearly defined effects under the major effect group POPCOM.	686.98	mg/L	A	EC50	2 days	2	48	0	Schultz, T.W., and B.A. Moulton, 1985. Structure-Activity Relationships of Selected Pyridines. 1. Substituent Constant Analysis, Ecotoxicol.Environ.Saf. 10:97-111	EnviroTox.v1	4-Pyridinecarbonitrile
10049044	Chlorine dioxide;Chlorosyloxidanyl	Salmo trutta	FISH	Mortality: Effect expressed as % death or % survival. If the author defines criteria used to determine that the organism was dead, then identifies the effect as a lethal effect, MOR will be coded in the effect field.	10000	mg/L	A	LC50	4 days	4	96	0	Woodiwiss, F.S., and G. Fretwell, 1974. The Toxicities of Sewage Effluents, Industrial Discharges and Some Chemical Substances to Brown Trout (Salmo trutta) in the Trent River Authority Area, Water Pollut.Control 73:396-405	EnviroTox.v1	Chlorine oxide
10049044	Chlorine dioxide;Chlorosyloxidanyl	Rasbora heteromorpha	FISH	Mortality: Effect expressed as % death or % survival. If the author defines criteria used to determine that the organism was dead, then identifies the effect as a lethal effect, MOR will be coded in the effect field.	6400	mg/L	A	LC50	4 days	4	96	0	Tooby, T.E., P.A. Hursey, and J.S. Alabaster, 1975. Acute Toxicity of 102 Pesticides and Miscellaneous Substances to Fish, Chem.Ind.(Lond.) 21:523-526	EnviroTox.v1	Chlorine oxide
10049044	Chlorine dioxide;Chlorosyloxidanyl	Dreissena polymorpha	INVERT	Mortality: Effect expressed as % death or % survival. If the author defines criteria used to determine that the organism was dead, then identifies the effect as a lethal effect, MOR will be coded in the effect field.	0.4	mg/L	A	LC50	4 days	4	96	0	Matisoff, G., A. Greenberg, G. Gubanich, and J. Ciaccia, 1992. Effects of Potassium, Cloramine, and Chlorine Dioxide on Control of Adult Zebra Mussels, J.Shellfish Res. 11(1):232-233 (ABS)	EnviroTox.v1	Chlorine oxide
10049044	Chlorine dioxide;Chlorosyloxidanyl	Daphnia pulex	INVERT	Mortality/Growth	1.8	mg/L	A	EC50	2 days	2	48	0	EPAPPID N.R.	EnviroTox.v1	Chlorine oxide
10049044	Chlorine dioxide;Chlorosyloxidanyl	Crangon crangon	INVERT	Mortality: Effect expressed as % death or % survival. If the author defines criteria used to determine that the organism was dead, then identifies the effect as a lethal effect, MOR will be coded in the effect field.	500	mg/L	A	LC50	2 days	2	48	0	Portmann, J.E., and K.W. Wilson, 1971. The Toxicity of 140 Substances to the Brown Shrimp and Other Marine Animals, Shellfish Information Leaflet No.22 (2nd Ed.), Ministry of Agric.Fish.Food, Fish.Lab.Burnham-on-Crouch, Essex, and Fish Exp.Station Conway, North Wales :12 p.	EnviroTox.v1	Chlorine oxide
10049044	Chlorine dioxide;Chlorosyloxidanyl	Pandalus montagui	INVERT	Mortality: Effect expressed as % death or % survival. If the author defines criteria used to determine that the organism was dead, then identifies the effect as a lethal effect, MOR will be coded in the effect field.	500	mg/L	A	LC50	2 days	2	48	0	Portmann, J.E., and K.W. Wilson, 1971. The Toxicity of 140 Substances to the Brown Shrimp and Other Marine Animals, Shellfish Information Leaflet No.22 (2nd Ed.), Ministry of Agric.Fish.Food, Fish.Lab.Burnham-on-Crouch, Essex, and Fish Exp.Station Conway, North Wales :12 p.	EnviroTox.v1	Chlorine oxide
10049044	Chlorine dioxide;Chlorosyloxidanyl	Carcinus maenas	INVERT	Mortality: Effect expressed as % death or % survival. If the author defines criteria used to determine that the organism was dead, then identifies the effect as a lethal effect, MOR will be coded in the effect field.	500	mg/L	A	LC50	4 days	4	96	0	Portmann, J.E., and K.W. Wilson, 1971. The Toxicity of 140 Substances to the Brown Shrimp and Other Marine Animals, Shellfish Information Leaflet No.22 (2nd Ed.), Ministry of Agric.Fish.Food, Fish.Lab.Burnham-on-Crouch, Essex, and Fish Exp.Station Conway, North Wales :12 p.	EnviroTox.v1	Chlorine oxide
10049044	Chlorine dioxide;Chlorosyloxidanyl	Cerastoderma edule	INVERT	Mortality: Effect expressed as % death or % survival. If the author defines criteria used to determine that the organism was dead, then identifies the effect as a lethal effect, MOR will be coded in the effect field.	500	mg/L	A	LC50	4 days	4	96	0	Portmann, J.E., and K.W. Wilson, 1971. The Toxicity of 140 Substances to the Brown Shrimp and Other Marine Animals, Shellfish Information Leaflet No.22 (2nd Ed.), Ministry of Agric.Fish.Food, Fish.Lab.Burnham-on-Crouch, Essex, and Fish Exp.Station Conway, North Wales :12 p.	EnviroTox.v1	Chlorine oxide
10049044	Chlorine dioxide;Chlorosyloxidanyl	Procambarus clarkii	INVERT	Mortality/Growth	610	mg/L	A	EC50	4 days	4	96	0	EPAPPID N.R.	EnviroTox.v1	Chlorine oxide
10049044	Chlorine dioxide;Chlorosyloxidanyl	Oncorhynchus mykiss	FISH	Growth	0.15	mg/L	C	NOEC	20 days	20	480	0	Svecevicius,G., J. Syvokiene, P. Stasiunaite, and L. Mickeniene, . Acute and Chronic Toxicity of Chlorine Dioxide (ClO2) and Chlorite (ClO2-) to Rainbow Trout (Oncorhynchus mykiss)	EnviroTox.v1	chlorine dioxide;chlorine oxide (clo2);chlorous acid;chlorine oxide, (clo2);dioxygen chloride
10049044	Chlorine dioxide;Chlorosyloxidanyl	Oncorhynchus mykiss	FISH	Reproduction	0.15	mg/L	C	NOEC	20 days	20	480	0	Svecevicius,G., J. Syvokiene, P. Stasiunaite, and L. Mickeniene, . Acute and Chronic Toxicity of Chlorine Dioxide (ClO2) and Chlorite (ClO2-) to Rainbow Trout (Oncorhynchus mykiss)	EnviroTox.v1	chlorine dioxide;chlorine oxide (clo2);chlorous acid;chlorine oxide, (clo2);dioxygen chloride
10049044	Chlorine dioxide;Chlorosyloxidanyl	Oncorhynchus mykiss	FISH	Growth	0.6	mg/L	C	NOEC	10 days	10	240	0	Svecevicius,G., J. Syvokiene, P. Stasiunaite, and L. Mickeniene, . Acute and Chronic Toxicity of Chlorine Dioxide (ClO2) and Chlorite (ClO2-) to Rainbow Trout (Oncorhynchus mykiss)	EnviroTox.v1	chlorine dioxide;chlorine oxide (clo2);chlorous acid;chlorine oxide, (clo2);dioxygen chloride
10049044	Chlorine dioxide;Chlorosyloxidanyl	Salmo trutta	FISH	Mortality	10000	mg/L	A	LC50	48 hours	2	48	0	Woodiwiss,F.S., and G. Fretwell, . The Toxicities of Sewage Effluents, Industrial Discharges and Some Chemical Substances to Brown Trout (Salmo trutta) in the Trent River Authority Area	EnviroTox.v1	chlorine dioxide;chlorine oxide (clo2);chlorous acid;chlorine oxide, (clo2);dioxygen chloride
10049044	Chlorine dioxide;Chlorosyloxidanyl	Salmo salar	FISH	Mortality	1810	mg/L	A	LD50	24 hours	1	24	0	Hiney,M.P., and P.R. Smith, . Initial Investigations into the Fungicidal Activity of Stabilized Chlorine Dioxide Against Saprolegnia in a Freshwater Hatchery	EnviroTox.v1	chlorine dioxide;chlorine oxide (clo2);chlorous acid;chlorine oxide, (clo2);dioxygen chloride
10049044	Chlorine dioxide;Chlorosyloxidanyl	Oncorhynchus mykiss	FISH	Mortality	2.2	mg/L	A	LC50	96 hours	4	96	0	Svecevicius,G., J. Syvokiene, P. Stasiunaite, and L. Mickeniene, . Acute and Chronic Toxicity of Chlorine Dioxide (ClO2) and Chlorite (ClO2-) to Rainbow Trout (Oncorhynchus mykiss)	EnviroTox.v1	chlorine dioxide;chlorine oxide (clo2);chlorous acid;chlorine oxide, (clo2);dioxygen chloride
10049044	Chlorine dioxide;Chlorosyloxidanyl	Rasbora heteromorpha	FISH	Mortality	6400	mg/L	A	LC50	96 hours	4	96	0	Tooby,T.E., P.A. Hursey, and J.S. Alabaster, . The Acute Toxicity of 102 Pesticides and Miscellaneous Substances to Fish	EnviroTox.v1	chlorine dioxide;chlorine oxide (clo2);chlorous acid;chlorine oxide, (clo2);dioxygen chloride
10049044	Chlorine dioxide;Chlorosyloxidanyl	Rasbora heteromorpha	FISH	Mortality	6500	mg/L	A	LC50	48 hours	2	48	0	Tooby,T.E., P.A. Hursey, and J.S. Alabaster, . The Acute Toxicity of 102 Pesticides and Miscellaneous Substances to Fish	EnviroTox.v1	chlorine dioxide;chlorine oxide (clo2);chlorous acid;chlorine oxide, (clo2);dioxygen chloride
10049044	Chlorine dioxide;Chlorosyloxidanyl	Rasbora heteromorpha	FISH	Mortality	6500	mg/L	A	LC50	96 hours	4	96	0	Tooby,T.E., P.A. Hursey, and J.S. Alabaster, . The Acute Toxicity of 102 Pesticides and Miscellaneous Substances to Fish	EnviroTox.v1	chlorine dioxide;chlorine oxide (clo2);chlorous acid;chlorine oxide, (clo2);dioxygen chloride
10049044	Chlorine dioxide;Chlorosyloxidanyl	Rasbora heteromorpha	FISH	Mortality	7000	mg/L	A	LC50	24 hours	1	24	0	Tooby,T.E., P.A. Hursey, and J.S. Alabaster, . The Acute Toxicity of 102 Pesticides and Miscellaneous Substances to Fish	EnviroTox.v1	chlorine dioxide;chlorine oxide (clo2);chlorous acid;chlorine oxide, (clo2);dioxygen chloride
10049044	Chlorine dioxide;Chlorosyloxidanyl	Rasbora heteromorpha	FISH	Mortality	7400	mg/L	A	LC50	48 hours	2	48	0	Tooby,T.E., P.A. Hursey, and J.S. Alabaster, . The Acute Toxicity of 102 Pesticides and Miscellaneous Substances to Fish	EnviroTox.v1	chlorine dioxide;chlorine oxide (clo2);chlorous acid;chlorine oxide, (clo2);dioxygen chloride
10049044	Chlorine dioxide;Chlorosyloxidanyl	Oncorhynchus mykiss	FISH	Mortality	8.3	mg/L	A	LC50	96 hours	4	96	0	Svecevicius,G., J. Syvokiene, P. Stasiunaite, and L. Mickeniene, . Acute and Chronic Toxicity of Chlorine Dioxide (ClO2) and Chlorite (ClO2-) to Rainbow Trout (Oncorhynchus mykiss)	EnviroTox.v1	chlorine dioxide;chlorine oxide (clo2);chlorous acid;chlorine oxide, (clo2);dioxygen chloride
10049044	Chlorine dioxide;Chlorosyloxidanyl	Rasbora heteromorpha	FISH	Mortality	9600	mg/L	A	LC50	24 hours	1	24	0	Tooby,T.E., P.A. Hursey, and J.S. Alabaster, . The Acute Toxicity of 102 Pesticides and Miscellaneous Substances to Fish	EnviroTox.v1	chlorine dioxide;chlorine oxide (clo2);chlorous acid;chlorine oxide, (clo2);dioxygen chloride
10049044	Chlorine dioxide;Chlorosyloxidanyl	Daphnia pulex	INVERT	Intoxication	1.8	mg/L	A	EC50	48 hours	2	48	0	U.S. Environmental Protection Agency, and Office of Pesticide Programs, . Pesticide Ecotoxicity Database (Formerly: Environmental Effects Database (EEDB))	EnviroTox.v1	chlorine dioxide;chlorine oxide (clo2);chlorous acid;chlorine oxide, (clo2);dioxygen chloride
Metalgrp.CrII	Chromium dichloride	Daphnia magna	INVERT	Mortality	21.5	mg/L	A	LC50	48 hours	2	48	0	Guilhermino,L., T. Diamantino, M.C. Silva, and A.M.V.M. Soares, . Acute Toxicity Test with Daphnia magna: An Alternative to Mammals in the Prescreening of Chemical Toxicity?	EnviroTox.v1	chromium chloride;chromium(2+) dichloride;chromium chloride (crcl2);chromium dichloride;chromous chloride;(chromium(ii) chloride (1:2))
Metalgrp.CrII	Chromium dichloride	Daphnia magna	INVERT	Mortality	40.5	mg/L	A	LC50	24 hours	1	24	0	Guilhermino,L., T. Diamantino, M.C. Silva, and A.M.V.M. Soares, . Acute Toxicity Test with Daphnia magna: An Alternative to Mammals in the Prescreening of Chemical Toxicity?	EnviroTox.v1	chromium chloride;chromium(2+) dichloride;chromium chloride (crcl2);chromium dichloride;chromous chloride;(chromium(ii) chloride (1:2))
10051442	Hexanoic acid, sodium salt;Sodium hexanoate	Daphnia magna	INVERT	Intoxication	1600	mg/L	A	EC50	24 hours	1	24	0	Lundahl,P., and R. Cabridenc, . Molecular Structure - Biological Properties Relationships in Anionic Surface-Active Agents	EnviroTox.v1	hexanoic acid, sodium salt;sodium hexanoate
10051442	Hexanoic acid, sodium salt;Sodium hexanoate	Daphnia magna	INVERT	Immobilization: Change in the failure to respond or lack of movement after mechanical stimulation.	1600	mg/L	A	EC50	2 days	2	48	0	Lundahl, P., and R. Cabridenc, 1978. Molecular Structure - Biological Properties Relationships in Anionic Surface-Active Agents, Water Res. 12(1):25-30	EnviroTox.v1	Hexanoic acid, Sodium salt
100516	Benzyl alcohol;Phenylmethanol	Pimephales promelas	FISH	Mortality: Effect expressed as % death or % survival. If the author defines criteria used to determine that the organism was dead, then identifies the effect as a lethal effect, MOR will be coded in the effect field.	460	mg/L	A	LC50	4 days	4	96	0	Mattson, V.R., J.W. Arthur, and C.T. Walbridge, 1976. Acute Toxicity of Selected Organic Compounds to Fathead Minnows, EPA-600/3-76-097, U.S.EPA, Duluth, MN :12 p.	EnviroTox.v1	Benzenemethanol
100516	Benzyl alcohol;Phenylmethanol	Leuciscus idus	FISH	Mortality: Effect expressed as % death or % survival. If the author defines criteria used to determine that the organism was dead, then identifies the effect as a lethal effect, MOR will be coded in the effect field.	646	mg/L	A	LC50	4 days	4	96	0	Knie, J., A. Halke, I. Juhnke, and W. Schiller, 1983. Results of Studies on Chemical Substances with Four Biotests. (Ergebnisse Der Untersuch-Ungen Von Chemischen Stoffen Mit Vier Biotests), Dtsch.Gewaesserkd.Mitt. 27(3):77-79 (GER) (ENG ABS) (OECDG Data File)	EnviroTox.v1	Benzenemethanol
100516	Benzyl alcohol;Phenylmethanol	Tetrahymena pyriformis	INVERT	Population Growth: Rate of growth. Equivalent to intrinsic rate of increase and maximum possible rate of growth for species. Calculated by relating biomass or abundance to time. Life table data and germination rates are included.	853.47	mg/L	A	EC50	2 days	2	48	0	Schultz, T.W., M. Cajina-Quezada, M. Chang, D.T. Lin, and R. Jain, 1989. Structure-Toxicity Relationships of Para-Position Alkyl- and Halogen-Substituted Monoaromatic Compounds, In: G.W.Suter II and M.A.Lewis (Eds.), Aquatic Toxicology and Environmental Fate, 11th Volume, ASTM STP 1007, Philadelphia, PA :410-423	EnviroTox.v1	Benzenemethanol
100516	Benzyl alcohol;Phenylmethanol	Pseudokirchneriella subcapitata	ALGAE	Growth	310	mg/L	C	NOEC	72 hours	3	72	0	Ministry of the Environment, Japan	EnviroTox.v1	benzyl alcohol;benzenemethanol;benzylalcohol;phenyl-methanol;phenylmethanol;benzyl alcohol [inn:jan]
100516	Benzyl alcohol;Phenylmethanol	Lepomis macrochirus	FISH	Mortality: Effect expressed as % death or % survival. If the author defines criteria used to determine that the organism was dead, then identifies the effect as a lethal effect, MOR will be coded in the effect field.	10	mg/L	A	LC50	4 days	4	96	0	Dawson, G.W., A.L. Jennings, D. Drozdowski, and E. Rider, 1977. The Acute Toxicity of 47 Industrial Chemicals to Fresh and Saltwater Fishes, J.Hazard.Mater. 1(4):303-318 (OECDG Data File)	EnviroTox.v1	Benzenemethanol
100516	Benzyl alcohol;Phenylmethanol	Menidia beryllina	FISH	Mortality: Effect expressed as % death or % survival. If the author defines criteria used to determine that the organism was dead, then identifies the effect as a lethal effect, MOR will be coded in the effect field.	15	mg/L	A	LC50	4 days	4	96	0	Dawson, G.W., A.L. Jennings, D. Drozdowski, and E. Rider, 1977. The Acute Toxicity of 47 Industrial Chemicals to Fresh and Saltwater Fishes, J.Hazard.Mater. 1(4):303-318 (OECDG Data File)	EnviroTox.v1	Benzenemethanol
100516	Benzyl alcohol;Phenylmethanol	Pseudokirchneriella subcapitata	ALGAE	Growth	500	mg/L	A	EC50	72 hours	3	72	0	Ministry of the Environment, Japan	EnviroTox.v1	benzyl alcohol;benzenemethanol;benzylalcohol;phenyl-methanol;phenylmethanol;benzyl alcohol [inn:jan]
100516	Benzyl alcohol;Phenylmethanol	Pseudokirchneriella subcapitata	ALGAE	Growth	770	mg/L	A	EC50	72 hours	3	72	0	Ministry of the Environment, Japan	EnviroTox.v1	benzyl alcohol;benzenemethanol;benzylalcohol;phenyl-methanol;phenylmethanol;benzyl alcohol [inn:jan]
100516	Benzyl alcohol;Phenylmethanol	Lepomis macrochirus	FISH	Mortality	10	mg/L	A	LC50	96 hours	4	96	0	Dawson,G.W., A.L. Jennings, D. Drozdowski, and E. Rider. The Acute Toxicity of 47 Industrial Chemicals to Fresh and Saltwater Fishes	EnviroTox.v1	benzyl alcohol;benzenemethanol;benzylalcohol;phenyl-methanol;phenylmethanol;benzyl alcohol [inn:jan]
100516	Benzyl alcohol;Phenylmethanol	Menidia beryllina	FISH	Mortality	15	mg/L	A	LC50	96 hours	4	96	0	Dawson,G.W., A.L. Jennings, D. Drozdowski, and E. Rider. The Acute Toxicity of 47 Industrial Chemicals to Fresh and Saltwater Fishes	EnviroTox.v1	benzyl alcohol;benzenemethanol;benzylalcohol;phenyl-methanol;phenylmethanol;benzyl alcohol [inn:jan]
100516	Benzyl alcohol;Phenylmethanol	Pimephales promelas	FISH	Mortality	460	mg/L	A	LC50	96 hours	4	96	0	Mattson,V.R., J.W. Arthur, and C.T. Walbridge. Acute Toxicity of Selected Organic Compounds to Fathead Minnows	EnviroTox.v1	benzyl alcohol;benzenemethanol;benzylalcohol;phenyl-methanol;phenylmethanol;benzyl alcohol [inn:jan]
100516	Benzyl alcohol;Phenylmethanol	Pimephales promelas	FISH	Mortality	461	mg/L	A	LC50	96 hours	4	96	0	Eldred, D.V., Weikel C.L., Jurs P.C., and Kaiser K.L.E., 1999. Prediction of fathead minnow acute toxicity of organic compounds from molecular structure.	EnviroTox.v1	benzyl alcohol;benzenemethanol;benzylalcohol;phenyl-methanol;phenylmethanol;benzyl alcohol [inn:jan]
100516	Benzyl alcohol;Phenylmethanol	Pimephales promelas	FISH	Mortality	480	mg/L	A	LC50	72 hours	3	72	0	Mattson,V.R., J.W. Arthur, and C.T. Walbridge. Acute Toxicity of Selected Organic Compounds to Fathead Minnows	EnviroTox.v1	benzyl alcohol;benzenemethanol;benzylalcohol;phenyl-methanol;phenylmethanol;benzyl alcohol [inn:jan]
100516	Benzyl alcohol;Phenylmethanol	Oryzias latipes	FISH	Mortality	5.1	mg/L	C	NOEC	14 days	14	336	0	Ministry of the Environment, Japan	EnviroTox.v1	benzyl alcohol;benzenemethanol;benzylalcohol;phenyl-methanol;phenylmethanol;benzyl alcohol [inn:jan]
100516	Benzyl alcohol;Phenylmethanol	Leuciscus idus	FISH	mortality	646	mg/L	A	LC50	48 hours	2	48	0	1983. Results of studies on chemical substances with four biotests	EnviroTox.v1	benzyl alcohol;benzenemethanol;benzylalcohol;phenyl-methanol;phenylmethanol;benzyl alcohol [inn:jan]
100516	Benzyl alcohol;Phenylmethanol	Pimephales promelas	FISH	Mortality	770	mg/L	A	LC50	24 hours	1	24	0	Mattson,V.R., J.W. Arthur, and C.T. Walbridge. Acute Toxicity of Selected Organic Compounds to Fathead Minnows	EnviroTox.v1	benzyl alcohol;benzenemethanol;benzylalcohol;phenyl-methanol;phenylmethanol;benzyl alcohol [inn:jan]
100516	Benzyl alcohol;Phenylmethanol	Pimephales promelas	FISH	Mortality	770	mg/L	A	LC50	48 hours	2	48	0	Mattson,V.R., J.W. Arthur, and C.T. Walbridge. Acute Toxicity of Selected Organic Compounds to Fathead Minnows	EnviroTox.v1	benzyl alcohol;benzenemethanol;benzylalcohol;phenyl-methanol;phenylmethanol;benzyl alcohol [inn:jan]
100516	Benzyl alcohol;Phenylmethanol	Daphnia magna	INVERT	Reproduction	51	mg/L	C	NOEC	21 days	21	504	0	Ministry of the Environment, Japan	EnviroTox.v1	benzyl alcohol;benzenemethanol;benzylalcohol;phenyl-methanol;phenylmethanol;benzyl alcohol [inn:jan]
100516	Benzyl alcohol;Phenylmethanol	Daphnia magna	INVERT	Intoxication	55.5	mg/L	A	EC50	48 hours	2	48	0	Furusj?, E., Andersson, M., Rahmberg, M., Svenson, A., 2003. Estimating environmentally important properties of chemicals from the chemical structure	EnviroTox.v1	benzyl alcohol;benzenemethanol;benzylalcohol;phenyl-methanol;phenylmethanol;benzyl alcohol [inn:jan]
100516	Benzyl alcohol;Phenylmethanol	Tetrahymena pyriformis	INVERT	growth inhibition	892	mg/L	A	IC50	48 hours	2	48	0	1996. Toxicological assessment in Tetrahymena of intermediates in aerobic microbial transformation of toluene and p-xylene	EnviroTox.v1	benzyl alcohol;benzenemethanol;benzylalcohol;phenyl-methanol;phenylmethanol;benzyl alcohol [inn:jan]
100516	Benzyl alcohol;Phenylmethanol	Lepomis macrochirus	FISH	Mortality	10	mg/L	A	LC50	96 hours	4	96	0	Dawson,G.W., A.L. Jennings, D. Drozdowski, and E. Rider, . The Acute Toxicity of 47 Industrial Chemicals to Fresh and Saltwater Fishes	EnviroTox.v1	benzyl alcohol;benzenemethanol;benzylalcohol;phenyl-methanol;phenylmethanol;benzyl alcohol [inn:jan];benzyl alcohol ? ? ? ? ? ? ? ? ? ? ? ? ? ? ?
100516	Benzyl alcohol;Phenylmethanol	Pimephales promelas	FISH	Mortality	460	mg/L	A	LC50	96 hours	4	96	0	Mattson,V.R., J.W. Arthur, and C.T. Walbridge, . Acute Toxicity of Selected Organic Compounds to Fathead Minnows	EnviroTox.v1	benzyl alcohol;benzenemethanol;benzylalcohol;phenyl-methanol;phenylmethanol;benzyl alcohol [inn:jan];benzyl alcohol ? ? ? ? ? ? ? ? ? ? ? ? ? ? ?
100516	Benzyl alcohol;Phenylmethanol	Pimephales promelas	FISH	Mortality	480	mg/L	A	LC50	72 hours	3	72	0	Mattson,V.R., J.W. Arthur, and C.T. Walbridge, . Acute Toxicity of Selected Organic Compounds to Fathead Minnows	EnviroTox.v1	benzyl alcohol;benzenemethanol;benzylalcohol;phenyl-methanol;phenylmethanol;benzyl alcohol [inn:jan];benzyl alcohol ? ? ? ? ? ? ? ? ? ? ? ? ? ? ?
100516	Benzyl alcohol;Phenylmethanol	Pimephales promelas	FISH	Mortality	770	mg/L	A	LC50	24 hours	1	24	0	Mattson,V.R., J.W. Arthur, and C.T. Walbridge, . Acute Toxicity of Selected Organic Compounds to Fathead Minnows	EnviroTox.v1	benzyl alcohol;benzenemethanol;benzylalcohol;phenyl-methanol;phenylmethanol;benzyl alcohol [inn:jan];benzyl alcohol ? ? ? ? ? ? ? ? ? ? ? ? ? ? ?
100516	Benzyl alcohol;Phenylmethanol	Pimephales promelas	FISH	Mortality	770	mg/L	A	LC50	48 hours	2	48	0	Mattson,V.R., J.W. Arthur, and C.T. Walbridge, . Acute Toxicity of Selected Organic Compounds to Fathead Minnows	EnviroTox.v1	benzyl alcohol;benzenemethanol;benzylalcohol;phenyl-methanol;phenylmethanol;benzyl alcohol [inn:jan];benzyl alcohol ? ? ? ? ? ? ? ? ? ? ? ? ? ? ?
100527	Benzaldehyde;Benzaldehyde	Oncorhynchus mykiss	FISH	Mortality: Effect expressed as % death or % survival. If the author defines criteria used to determine that the organism was dead, then identifies the effect as a lethal effect, MOR will be coded in the effect field.	1.269	mg/L	A	LC50	4 days	4	96	0	McKim, J.M., P.K. Schmieder, G.J. Niemi, R.W. Carlson, and T.R. Henry, 1987. Use of Respiratory-Cardiovascular Responses of Rainbow Trout (Salmo gairdneri) in Identifying Acute Toxicity Syndromes in Fish: Part 2. Malathion, Carbaryl, Acrolein and Benzaldehyde, Environ.Toxicol.Chem. 6:313-328	EnviroTox.v1	Benzaldehyde
100527	Benzaldehyde;Benzaldehyde	Oncorhynchus mykiss	FISH	Mortality: Effect expressed as % death or % survival. If the author defines criteria used to determine that the organism was dead, then identifies the effect as a lethal effect, MOR will be coded in the effect field.	11.2	mg/L	A	LC50	4 days	4	96	0	Phipps, G.L., and G.W. Holcombe, 1985. A Method for Aquatic Multiple Species Toxicant Testing: Acute Toxicity of 10 Chemicals to 5 Vertebrates and 2 Invertebrates; Toxicity of Sevin (Carbaryl) to Chinook Salmon, Environ.Pollut.Ser.A 38(2):141-157 (Author Communication Used) (OECDG Data File); Sept.11th Memo to L.Brooke, Ctr.for Lake Superior Environ.Stud., Univ.of Wisconsin-Superior, WI: 1 p.	EnviroTox.v1	Benzaldehyde
100527	Benzaldehyde;Benzaldehyde	Pimephales promelas	FISH	Mortality: Effect expressed as % death or % survival. If the author defines criteria used to determine that the organism was dead, then identifies the effect as a lethal effect, MOR will be coded in the effect field.	12.4	mg/L	A	LC50	4 days	4	96	0	Phipps, G.L., and G.W. Holcombe, 1985. A Method for Aquatic Multiple Species Toxicant Testing: Acute Toxicity of 10 Chemicals to 5 Vertebrates and 2 Invertebrates; Toxicity of Sevin (Carbaryl) to Chinook Salmon, Environ.Pollut.Ser.A 38(2):141-157 (Author Communication Used) (OECDG Data File); Sept.11th Memo to L.Brooke, Ctr.for Lake Superior Environ.Stud., Univ.of Wisconsin-Superior, WI: 1 p.	EnviroTox.v1	Benzaldehyde
100527	Benzaldehyde;Benzaldehyde	Pimephales promelas	FISH	Mortality: Effect expressed as % death or % survival. If the author defines criteria used to determine that the organism was dead, then identifies the effect as a lethal effect, MOR will be coded in the effect field.	12.8	mg/L	A	LC50	4 days	4	96	0	Geiger, D.L., C.E. Northcott, D.J. Call, and L.T. Brooke, 1985. Acute Toxicities of Organic Chemicals to Fathead Minnows (Pimephales promelas), Vol. 2, Ctr.for Lake Superior Environ.Stud., Univ.of Wisconsin-Superior, Superior, WI :326 p.	EnviroTox.v1	Benzaldehyde
100527	Benzaldehyde;Benzaldehyde	Carassius auratus	FISH	Mortality: Effect expressed as % death or % survival. If the author defines criteria used to determine that the organism was dead, then identifies the effect as a lethal effect, MOR will be coded in the effect field.	13.8	mg/L	A	LC50	4 days	4	96	0	Phipps, G.L., and G.W. Holcombe, 1985. A Method for Aquatic Multiple Species Toxicant Testing: Acute Toxicity of 10 Chemicals to 5 Vertebrates and 2 Invertebrates; Toxicity of Sevin (Carbaryl) to Chinook Salmon, Environ.Pollut.Ser.A 38(2):141-157 (Author Communication Used) (OECDG Data File); Sept.11th Memo to L.Brooke, Ctr.for Lake Superior Environ.Stud., Univ.of Wisconsin-Superior, WI: 1 p.	EnviroTox.v1	Benzaldehyde
100527	Benzaldehyde;Benzaldehyde	Ictalurus punctatus	FISH	Mortality: Effect expressed as % death or % survival. If the author defines criteria used to determine that the organism was dead, then identifies the effect as a lethal effect, MOR will be coded in the effect field.	5.39	mg/L	A	LC50	4 days	4	96	0	Phipps, G.L., and G.W. Holcombe, 1985. A Method for Aquatic Multiple Species Toxicant Testing: Acute Toxicity of 10 Chemicals to 5 Vertebrates and 2 Invertebrates; Toxicity of Sevin (Carbaryl) to Chinook Salmon, Environ.Pollut.Ser.A 38(2):141-157 (Author Communication Used) (OECDG Data File); Sept.11th Memo to L.Brooke, Ctr.for Lake Superior Environ.Stud., Univ.of Wisconsin-Superior, WI: 1 p.	EnviroTox.v1	Benzaldehyde
100527	Benzaldehyde;Benzaldehyde	Orconectes immunis	INVERT	Mortality: Effect expressed as % death or % survival. If the author defines criteria used to determine that the organism was dead, then identifies the effect as a lethal effect, MOR will be coded in the effect field.	15.8	mg/L	A	LC50	4 days	4	96	0	Phipps, G.L., and G.W. Holcombe, 1985. A Method for Aquatic Multiple Species Toxicant Testing: Acute Toxicity of 10 Chemicals to 5 Vertebrates and 2 Invertebrates; Toxicity of Sevin (Carbaryl) to Chinook Salmon, Environ.Pollut.Ser.A 38(2):141-157 (Author Communication Used) (OECDG Data File); Sept.11th Memo to L.Brooke, Ctr.for Lake Superior Environ.Stud., Univ.of Wisconsin-Superior, WI: 1 p.	EnviroTox.v1	Benzaldehyde
100527	Benzaldehyde;Benzaldehyde	Tetrahymena pyriformis	INVERT	Population Growth: Rate of growth. Equivalent to intrinsic rate of increase and maximum possible rate of growth for species. Calculated by relating biomass or abundance to time. Life table data and germination rates are included.	159.7	mg/L	A	EC50	2 days	2	48	0	Schultz, T.W., M. Cajina-Quezada, M. Chang, D.T. Lin, and R. Jain, 1989. Structure-Toxicity Relationships of Para-Position Alkyl- and Halogen-Substituted Monoaromatic Compounds, In: G.W.Suter II and M.A.Lewis (Eds.), Aquatic Toxicology and Environmental Fate, 11th Volume, ASTM STP 1007, Philadelphia, PA :410-423	EnviroTox.v1	Benzaldehyde
100527	Benzaldehyde;Benzaldehyde	Tetrahymena thermophila	INVERT	Population Growth: Rate of growth. Equivalent to intrinsic rate of increase and maximum possible rate of growth for species. Calculated by relating biomass or abundance to time. Life table data and germination rates are included.	26	mg/L	C	NOEC	2 days	2	48	0	Pauli, W., S. Berger, L. Jaskulka, and S. Schmitz, 1993. A Case for the Inclusion of a Protozoan Test in Aquatic Toxicity Assessment Using Tetrahymena, Sci.Total Environ. Suppl.:779-786	EnviroTox.v1	Benzaldehyde
100527	Benzaldehyde;Benzaldehyde	Pimephales promelas	FISH	Growth: Measurable change in length and/or weight of test organism. For population or colonies, see PGR code.	0.22	mg/L	C	NOEC	7 days	7	168	0	Pickering, Q.H., J.M. Lazorchak, and K.L. Winks, 1996. Subchronic Sensitivity of One-, Four-, and Seven-Day-Old Fathead Minnow (Pimephales promelas) Larvae to Five Toxicants, Environ.Toxicol.Chem. 15(3):353-359	EnviroTox.v1	Benzaldehyde
100527	Benzaldehyde;Benzaldehyde	Lepomis macrochirus	FISH	Mortality: Effect expressed as % death or % survival. If the author defines criteria used to determine that the organism was dead, then identifies the effect as a lethal effect, MOR will be coded in the effect field.	1.07	mg/L	A	LC50	4 days	4	96	0	Phipps, G.L., and G.W. Holcombe, 1985. A Method for Aquatic Multiple Species Toxicant Testing: Acute Toxicity of 10 Chemicals to 5 Vertebrates and 2 Invertebrates; Toxicity of Sevin (Carbaryl) to Chinook Salmon, Environ.Pollut.Ser.A 38(2):141-157 (Author Communication Used) (OECDG Data File); Sept.11th Memo to L.Brooke, Ctr.for Lake Superior Environ.Stud., Univ.of Wisconsin-Superior, WI: 1 p.	EnviroTox.v1	Benzaldehyde
100527	Benzaldehyde;Benzaldehyde	Pimephales promelas	FISH	Mortality: Effect expressed as % death or % survival. If the author defines criteria used to determine that the organism was dead, then identifies the effect as a lethal effect, MOR will be coded in the effect field.	7.61	mg/L	A	LC50	4 days	4	96	0	Brooke, L.T., D.J. Call, D.L. Geiger, and C.E. Northcott, 1984. Acute Toxicities of Organic Chemicals to Fathead Minnows (Pimephales promelas), Vol. 1, Center for Lake Superior Environmental Stud., Univ.of Wisconsin-Superior, Superior, WI :414 p.	EnviroTox.v1	Benzaldehyde
100527	Benzaldehyde;Benzaldehyde	Tetrahymena thermophila	INVERT	Population Growth: Rate of growth. Equivalent to intrinsic rate of increase and maximum possible rate of growth for species. Calculated by relating biomass or abundance to time. Life table data and germination rates are included.	113	mg/L	A	EC50	2 days	2	48	0	Pauli, W., S. Berger, L. Jaskulka, and S. Schmitz, 1993. A Case for the Inclusion of a Protozoan Test in Aquatic Toxicity Assessment Using Tetrahymena, Sci.Total Environ. Suppl.:779-786	EnviroTox.v1	Benzaldehyde
[truncated: 90,361 more rows]

## Sheet: Table S4
		Table S4: Definition of types of PNECs for the European region: Assessment Factors (AF) used according to the data combination. Source: www.envirotoxdatabase.org
		Type of PNEC	Data Combination	AF Assigned
		PNEC13	1 trophic level acute	10,000a
		PNEC14	2 trophic levels acute; use most sensitive taxon	5000b
		PNEC15	3 trophic levels acute; use most sensitive taxon	1000
		PNEC16	3 trophic levels acute; 1 chronic available (fish or invertebrate) but not on most sensitive acute	1000
		PNEC17	3 trophic levels acute; 1 chronic available (fish or invertebrate) which is also most sensitive acute	100
[truncated: 4 more rows]

## Sheet: Table S5
	Table S5: EcoTTC values, based on the whole dataset or by MOA, in the 3 configurations
[truncated: 17 more rows]

[truncated: 2 more sheets: Table S6 , Table S7]
